# Supplementary material for: Integrated Metabolomics and Transcriptomics Analyses Reveal the Candidate Genes Regulating the Meat Quality Change by Castration in Yudong Black Goats (Capra hircus)
Source: Genes (Basel). 2023 Dec 27;15(1):43. doi: 10.3390/genes15010043 (PMC10815812; doi:10.3390/genes15010043)
Supplement: Supplementary file 1 [file genes-15-00043-s001.zip]

Archive with 1 entries (1 files):
- genes-2771997-supplementary.xlsx
