# Supplementary material for: Integrated Metabolomics and Transcriptomics Analyses Reveal the Candidate Genes Regulating the Meat Quality Change by Castration in Yudong Black Goats (Capra hircus)
Source: Genes (Basel). 2023 Dec 27;15(1):43. doi: 10.3390/genes15010043 (PMC10815812; doi:10.3390/genes15010043)
Supplement: Supplementary file 1 [file genes-15-00043-s001.zip › genes-2771997-supplementary.xlsx]

## Sheet: Table S1
Table S1 qPCR Primers List
Gene		Primer		Sequence(5'-3')
IGF1		IGF1-qPCR-F		ATCAGCAGTCTTCCAACCCA
		IGF1-qPCR-R		TGACTGGCATCTTCACCTTCA
TNNT2		TNNT2-qPCR-F		AGCTCCTGTTCTGGAGGGAA
		TNNT2-qPCR-R		CTGCTTCTTCCTGCTCCTCA
PPP2R2C		PPP2R2CC-qPCR-F		CGTCTACAGCAGCAGCAAGG
		PPP2R2C-qPCR-R		CGAGAAGAAGGAGCGGTTACTG
VNN1		VNN1-qPCR-F		CAAGCGCTAAGGCTCAATCC
		VNN1-qPCR-R		ACGGTTTTCCTCCTCTGCTTT
MPK10		MPK10-qPCR-F		TGGAACTGATGGATGCTAACTTGTG
		MPK10-qPCR-R		CAGAGTGAAGGTGCTTGATGCC
β-actin		β-actin-qPCR-F		GCTTCCTCCTCTCTCCCCAGAT
		β-actin-qPCR-R		GTACTCCTGCTTGCTGATCCAC

## Sheet: Table S2
Sample	Raw Reads	Clean Reads	Clean Base(G)	Error Rate(%)	Q20(%)	Q30(%)	GC Content(%)
YDB-1	116930534	112816444	16.92	0.03	97.33	91.71	51.13
YDB-2	85913148	82371502	12.36	0.03	97.27	91.57	51.12
YDB-3	87264800	83032928	12.45	0.03	97.3	91.63	50.56
YDB-4	85450618	81522640	12.23	0.03	96.87	90.36	51.41
YDW-1	79604590	75442870	11.32	0.03	97.13	91.16	50.26
YDW-2	64432512	61424182	9.21	0.03	97.08	90.98	50.38
YDW-3	78640304	75042884	11.26	0.03	97.3	91.58	50.05
YDW-4	95566170	91277836	13.69	0.03	97.46	92.1	51.63
Table S2 Sequencing Quality Control

## Sheet: Table S3
Index	Compounds	Class I	Class II	Q1 (Da)	Molecular weight (Da)	Ionization model	Formula	YDB-1	YDB-2	YDB-3	YDB-4	YDW-1	YDW-2	YDW-3	YDW-4	QC01	QC02	QC03	cpd_ID	HMDB	PubChem CID	Lipidmaps ID	CAS	ChEBI	Metlin
LIPID-N-0058	5-iso PGF2VI	FA	Eicosanoid	353.233	354.241	[M-H]-	C20H34O5	4376.25	6825.11	5768.66	5584.58	3121.23	2898.92	3779.97	4085.1	2979.27	2832.46	3835.55	-	-	42607309	mws2237	180469-63-0	-	-
LIPID-N-0008	6,7-diketolithocholic acid	ST	BA	403.3	404.256	[M-H]-	C24H38O3	418695	323118	398099	311771	318233	318260	298179	302158	252677	336291	323641	-	-	137333800	MWS5077	-	-	-
LIPID-P-0013	Carnitine C10:0	FA	CAR	316.25	315.241	[M+H]+	C17H33NO4	664904	2.04709e+06	628441	531326	230182	738388	1.51699e+06	915758	1.185e+06	1.08317e+06	1.19689e+06	C02301	HMDB0000651	10245190	-	1492-27-9	68830	5623
LIPID-P-0033	Carnitine C10:1	FA	CAR	314.234	313.225	[M+H]+	C17H31NO4	81874.4	126394	52397.3	39148.8	18727.8	40982.6	129757	59278.6	87274.8	80828.2	85056.7	C02301	HMDB0013205	57357170	-	-	-	-
LIPID-P-0034	Carnitine C10:1-OH	FA	CAR	330.229	329.22	[M+H]+	C17H31NO5	38572.4	89979.5	23037.4	23244.5	20995.3	37649.9	156069	63074	64522.8	67205.6	68687.7	C02301	-	53481649	-	-	-	-
LIPID-P-0046	Carnitine C10:2	FA	CAR	312.218	311.21	[M+H]+	C17H29NO4	11538.5	5204	3482.89	4690.74	4652.38	6060.52	11252.9	7428.69	8686.89	9494.73	7156.88	C02301	-	71464496	-	-	-	-
LIPID-P-0016	Carnitine C12-OH	FA	CAR	360.276	359.267	[M+H]+	C19H37NO5	240676	280397	310555	158543	40996.8	92803.5	637822	176228	269062	260049	252440	C02301	-	71464535	-	-	-	-
LIPID-P-0014	Carnitine C12:0	FA	CAR	344.281	343.272	[M+H]+	C19H37NO4	413336	1.29263e+06	514344	356885	138372	505240	989564	592171	800673	759295	755620	C02301	HMDB0002250	168381	-	25518-54-1	77086	6573
LIPID-P-0035	Carnitine C12:1	FA	CAR	342.265	341.257	[M+H]+	C19H35NO4	263503	586749	249291	154450	98346	129578	487310	218132	352268	361331	355552	C02301	-	-	-	-	-	-
LIPID-P-0019	Carnitine C12:1-2OH	FA	CAR	374.255	373.246	[M+H]+	C19H35NO6	16026.1	12349.3	12130.9	11072.6	9181.74	105813	9810.49	15790.7	41089.6	46424.9	46537.9	C02301	-	71464543	-	-	-	-
LIPID-P-0036	Carnitine C12:1-OH	FA	CAR	358.26	357.252	[M+H]+	C19H35NO5	27737.3	31768.9	18920.4	11256.5	6502.01	7478.17	55420.5	18895.2	27276.7	28510.6	29378	C02301	-	71464579	-	-	-	-
LIPID-P-0015	Carnitine C13:0	FA	CAR	358.295	357.288	[M+H]+	C20H39NO4	135141	292343	99851.6	81095.1	32808.4	95854.8	307125	143780	207173	212829	207633	C02301	-	-	-	-	-	-
LIPID-P-0020	Carnitine C14-OH	FA	CAR	388.307	387.298	[M+H]+	C21H41NO5	138850	187678	300943	108137	20246.5	55001.4	393994	100245	170152	167017	176521	C02301	-	71464541	-	-	-	-
LIPID-P-0017	Carnitine C14:0	FA	CAR	372.313	371.304	[M+H]+	C21H41NO4	2.1907e+06	6.74284e+06	4.26277e+06	1.89471e+06	891871	1.94457e+06	6.43683e+06	3.11626e+06	4.36152e+06	4.36497e+06	4.33707e+06	C02301	HMDB0005066	53477791	-	25597-07-3	84634	-
LIPID-P-0037	Carnitine C14:1	FA	CAR	370.297	369.288	[M+H]+	C21H39NO4	1.42716e+06	3.01534e+06	1.84035e+06	664042	334069	448083	2.2939e+06	964672	1.78617e+06	1.77818e+06	1.80416e+06	C02301	HMDB0002014	22833575	-	835598-21-5	73060	6437
LIPID-P-0038	Carnitine C14:1-OH	FA	CAR	386.292	385.283	[M+H]+	C21H39NO5	154295	164101	142905	69534.3	25976.3	29449	283667	67300.4	137299	131346	141800	C02301	HMDB0013330	53481699	-	-	-	-
LIPID-P-0047	Carnitine C14:2	FA	CAR	368.281	367.272	[M+H]+	C21H37NO4	115516	64084.5	104293	24178.3	10646.5	13866.1	49414.6	48080.8	108101	113435	119240	C02301	HMDB0013331	71464539	-	-	-	-
LIPID-P-0018	Carnitine C15:0	FA	CAR	386.325	385.319	[M+H]+	C22H43NO4	122558	941911	564879	274552	143245	262805	830688	454821	706394	681929	696667	C02301	-	-	-	-	-	-
LIPID-P-1289	Carnitine C15:1	FA	CAR	384.311	383.304	[M+H]+	C22H41NO4	92790.3	120535	55157.4	30408.3	23458.8	29133.2	171272	47140.3	89323.3	87766.3	84770.5	C02301	-	-	-	-	-	-
LIPID-P-0022	Carnitine C16-OH	FA	CAR	416.339	415.33	[M+H]+	C23H45NO5	461973	956710	2.94942e+06	772537	133135	207735	1.9222e+06	553997	1.0362e+06	1.01342e+06	1.0391e+06	C02301	HMDB0013336	126456228	-	195207-76-2	-	-
LIPID-P-0021	Carnitine C16:0	FA	CAR	400.344	399.335	[M+H]+	C23H45NO4	4.44356e+06	1.96888e+07	1.76436e+07	7.76246e+06	5.93893e+06	7.75497e+06	1.87054e+07	1.0011e+07	1.46529e+07	1.46221e+07	1.56278e+07	C02990	HMDB0000222	11953816	-	2364-67-2	17490	5231
LIPID-P-0039	Carnitine C16:1	FA	CAR	398.328	397.319	[M+H]+	C23H43NO4	2.04072e+06	6.17444e+06	3.93071e+06	1.60504e+06	719578	980551	4.25915e+06	2.27253e+06	3.94827e+06	3.92323e+06	4.04429e+06	C02301	HMDB0006317	53477817	-	-	86031	-
LIPID-P-0040	Carnitine C16:1-OH	FA	CAR	414.322	413.314	[M+H]+	C23H43NO5	224840	333772	625001	192021	36113	50371.4	649647	138073	307466	311468	308696	C02301	HMDB0013333	71464549	-	-	-	-
LIPID-P-0048	Carnitine C16:2	FA	CAR	396.313	395.304	[M+H]+	C23H41NO4	147286	274277	156467	52091.6	41036.9	51759.1	191288	122378	236932	240185	232268	C02301	HMDB0013334	71464545	-	1911579-97-9	-	-
LIPID-P-1298	Carnitine C16:3	FA	CAR	394.296	393.288	[M+H]+	C23H39NO4	10532.5	20179.6	12912.1	7857.8	9066.53	8268.46	24947.9	11900.1	16967.3	20751.1	20135.5	C02301	-	-	-	-	-	-
LIPID-P-1282	Carnitine C17:0	FA	CAR	414.358	413.351	[M+H]+	C24H47NO4	285443	1.09612e+06	869798	393457	161770	299978	1.02073e+06	700500	972912	970488	1.01114e+06	C02301	-	53477803	-	-	-	-
LIPID-P-1290	Carnitine C17:1	FA	CAR	412.343	411.335	[M+H]+	C24H45NO4	70328.9	206752	135875	65971.2	73724.2	61933.1	257126	95870.6	205545	196821	204896	C02301	-	-	-	-	-	-
LIPID-P-0025	Carnitine C18-OH	FA	CAR	444.37	443.361	[M+H]+	C25H49NO5	659379	1.31942e+06	5.38483e+06	1.60838e+06	143011	268466	2.50911e+06	935238	1.64076e+06	1.62235e+06	1.67584e+06	C02301	-	71464560	-	-	-	-
LIPID-P-0023	Carnitine C18:0	FA	CAR	428.375	427.366	[M+H]+	C25H49NO4	8.37844e+06	2.59645e+07	3.25456e+07	1.4074e+07	3.24289e+06	7.48736e+06	2.09888e+07	1.68946e+07	2.14103e+07	2.00611e+07	2.06605e+07	C02301	HMDB0000848	52922056	-	25597-09-5	84644	5811
LIPID-P-0042	Carnitine C18:1	FA	CAR	426.36	425.351	[M+H]+	C25H47NO4	1.4951e+06	5.84261e+06	4.1279e+06	1.78981e+06	267602	995348	3.44449e+06	2.4438e+06	4.10725e+06	3.87968e+06	4.29673e+06	C02301	HMDB0005065	46907933	-	38677-66-6	84651	-
LIPID-P-0045	Carnitine C18:1-OH	FA	CAR	442.355	441.345	[M+H]+	C25H47NO5	501967	955653	2.87402e+06	636565	120181	88865.8	1.58724e+06	323623	940487	929545	936347	C02301	HMDB0013339	71464558	-	-	-	-
LIPID-P-0049	Carnitine C18:2	FA	CAR	424.344	423.335	[M+H]+	C25H45NO4	337197	791138	562842	351574	265478	250624	757631	341295	816973	770270	810471	C02301	HMDB0006469	6450015	-	36816-10-1	84098	-
LIPID-P-0051	Carnitine C18:2-OH	FA	CAR	440.339	439.33	[M+H]+	C25H45NO5	40317.6	46535.6	126210	30266.6	9320.34	6721.8	78474.5	19107.3	55662.2	57671	56020.8	C02301	-	71464556	-	-	-	-
LIPID-P-1299	Carnitine C18:3	FA	CAR	422.327	421.319	[M+H]+	C25H43NO4	21427.7	30399.4	29539.4	13385.3	33404.2	19825.1	70230.9	30955.2	55246.6	49858.6	54162.1	C02301	-	134812245	-	-	-	-
LIPID-P-0024	Carnitine C20:0	FA	CAR	456.404	455.397	[M+H]+	C27H53NO4	501939	1.13649e+06	2.39776e+06	663837	69902.2	190503	1.2443e+06	505020	849946	849890	798523	C02301	-	53477833	-	-	-	-
LIPID-P-0050	Carnitine C20:2	FA	CAR	452.374	451.366	[M+H]+	C27H49NO4	61752.2	129735	210034	61019.9	10619.5	13323.5	56828	35856	90868.7	91368.6	95614.2	C02301	-	71464509	-	-	-	-
LIPID-P-1300	Carnitine C20:3	FA	CAR	450.358	449.351	[M+H]+	C27H47NO4	9750.42	19088.3	13826.5	12133.2	13681	18175.8	29001.1	16415.3	28074.7	23764.4	26958.8	C02301	-	-	-	-	-	-
LIPID-P-1302	Carnitine C20:4	FA	CAR	448.343	447.335	[M+H]+	C27H45NO4	14978.8	44302.7	21163.8	54419.7	60745.9	57809.7	57897.7	28477.1	59629.5	63218.2	61549.5	C02301	-	71464486	-	-	-	-
LIPID-P-1304	Carnitine C20:5	FA	CAR	446.327	445.319	[M+H]+	C27H43NO4	1450.52	2749.97	2645.02	2119.23	34222.2	25669.3	35296.1	13068.6	20564.1	19381.5	20206.7	C02301	-	-	-	-	-	-
LIPID-P-1284	Carnitine C22:0	FA	CAR	484.437	483.429	[M+H]+	C29H57NO4	29852.7	34167.3	116343	30436.8	8885.71	7716.53	51819.1	12705.2	40802.5	38985.1	33750.3	C02301	-	71464577	-	-	-	-
LIPID-P-1301	Carnitine C22:3	FA	CAR	478.39	477.382	[M+H]+	C29H51NO4	4544.78	7938.52	21624.3	4299.89	2069.1	1396.87	4534.57	1377.12	7086.16	4616.52	6019.52	C02301	-	-	-	-	-	-
LIPID-P-1303	Carnitine C22:4	FA	CAR	476.374	475.366	[M+H]+	C29H49NO4	3347.73	9225.95	5955.2	6281.69	6557.39	4580.85	3782.81	3215.52	7122.78	7646.49	7529.06	C02301	-	71464592	-	-	-	-
LIPID-P-1305	Carnitine C22:5	FA	CAR	474.358	473.351	[M+H]+	C29H47NO4	785.23	2336.05	2736.85	3209.42	23433.2	21792.8	14908.4	8510.67	15647.1	13537.2	16103.6	C02301	-	71464594	-	-	-	-
LIPID-P-0002	Carnitine C2:0	FA	CAR	204.124	203.116	[M+H]+	C9H17NO4	8.35038e+07	8.0451e+07	9.81584e+07	8.61879e+07	1.0862e+08	8.11225e+07	1.16535e+08	8.36607e+07	9.50296e+07	9.36363e+07	9.80383e+07	C02571	HMDB0000201	7045767	-	3040-38-8	57589	-
LIPID-P-0003	Carnitine C3:0	FA	CAR	218.14	217.131	[M+H]+	C10H19NO4	4.48673e+06	2.22383e+06	370880	613771	1.72506e+06	956853	3.30296e+06	885918	1.7341e+06	1.73486e+06	1.77222e+06	C03017	HMDB0000824	107738	-	17298-37-2	28867	5787
LIPID-P-0026	Carnitine C3:1-2OH	FA	CAR	248.113	247.106	[M+H]+	C10H17NO6	2.356e+06	1.42565e+06	1.02766e+07	3.73914e+06	2.6455e+06	1.11414e+06	5.48445e+06	1.89679e+06	3.02253e+06	2.94994e+06	2.9313e+06	C02301	HMDB0002095	91825606	-	910825-21-7	85470	6484
LIPID-P-0006	Carnitine C4-OH	FA	CAR	248.15	247.142	[M+H]+	C11H21NO5	2.43333e+06	1.37839e+06	1.07132e+07	3.70839e+06	2.70987e+06	1.14056e+06	5.43008e+06	1.90942e+06	3.06782e+06	2.98233e+06	2.91026e+06	C02301	-	53481617	-	-	-	-
LIPID-P-0004	Carnitine C4:0	FA	CAR	232.155	231.147	[M+H]+	C11H21NO4	3.96632e+06	4.23812e+06	5.71304e+06	2.55104e+06	3.39571e+06	1.91112e+06	7.45848e+06	2.86043e+06	3.83106e+06	3.62781e+06	3.69563e+06	C02862	HMDB0002013	213144	-	25576-40-3	21949	6436
LIPID-P-0027	Carnitine C4:1-2OH	FA	CAR	262.129	261.121	[M+H]+	C11H19NO6	769409	446373	289749	494315	362522	423968	425884	617162	525416	476428	473600	C02301	HMDB0061717	71464481	-	-	-	-
LIPID-P-0008	Carnitine C5-OH	FA	CAR	262.166	261.158	[M+H]+	C12H23NO5	712154	408665	278279	459323	377493	395547	390646	594192	457488	455636	450938	C02301	HMDB0062555	57357187	-	-	-	-
LIPID-P-0005	Carnitine C5:0	FA	CAR	246.171	245.163	[M+H]+	C12H23NO4	1.23994e+06	608705	207747	222969	279037	281407	732209	412408	460179	430270	427096	C02301	HMDB0000688	6426851	-	31023-24-2	73025	5657
LIPID-P-0028	Carnitine C5:1	FA	CAR	244.155	243.147	[M+H]+	C12H21NO4	83050.2	49456.2	51024.2	52879.9	56064.6	59955.4	80856.5	85161.9	53634.4	55117.6	54655	C02301	HMDB0002366	91825636	-	64681-36-3	85520	-
LIPID-P-0030	Carnitine C5:1-2OH	FA	CAR	274.13	273.121	[M+H]+	C12H19NO6	4.30186e+06	5.60657e+06	5.65968e+06	5.36595e+06	6.09669e+06	4.96956e+06	5.8191e+06	6.16272e+06	5.78081e+06	5.6445e+06	5.81656e+06	C02301	-	53481620	-	-	-	-
LIPID-P-0011	Carnitine C6-2OH	FA	CAR	290.161	289.153	[M+H]+	C13H23NO6	28149.4	11545.8	14889.5	9330.05	13372.2	75594.2	10125.3	12502.2	34970.7	34235.9	26646	C02301	HMDB0000552	128145	-	102673-95-0	70857	5536
LIPID-P-0009	Carnitine C6-OH	FA	CAR	276.182	275.173	[M+H]+	C13H25NO5	294955	188419	377523	190819	181560	94090	435253	205424	285378	283505	270749	C02301	HMDB0013130	53481624	-	-	-	-
LIPID-P-0007	Carnitine C6:0	FA	CAR	260.187	259.178	[M+H]+	C13H25NO4	713212	1.32297e+06	1.39481e+06	559628	401405	437041	1536960	516528	892462	868139	838384	C02301	HMDB0000705	6426853	-	6418-78-6	70749	5673
LIPID-P-0029	Carnitine C6:1	FA	CAR	258.171	257.163	[M+H]+	C13H23NO4	54580.3	46903.1	88837.3	54299	21717	16387.7	77680.4	26902.8	47357.4	43757.3	44380.2	C02301	HMDB0013161	53481638	-	-	-	-
LIPID-P-0010	Carnitine C8:0	FA	CAR	288.218	287.21	[M+H]+	C15H29NO4	834374	2.07457e+06	799938	478403	300461	818506	1.46932e+06	704869	1.17741e+06	1.14471e+06	1.10685e+06	C02301	HMDB0000791	11953814	-	25243-95-2	18102	-
LIPID-P-0031	Carnitine C8:1	FA	CAR	286.203	285.194	[M+H]+	C15H27NO4	81190.7	104344	70285.2	36117.3	21646.2	37362.1	103766	49278.9	73840.6	73935	71862	C02301	HMDB0013324	70679121	-	-	-	-
LIPID-P-0032	Carnitine C8:1-OH	FA	CAR	302.197	301.189	[M+H]+	C15H27NO5	68173.9	122801	33101.7	36737.8	33445.6	52300.7	106944	56817.9	83005.5	76235.6	81606.2	C02301	-	71464491	-	-	-	-
LIPID-P-0012	Carnitine C9:0	FA	CAR	302.233	301.225	[M+H]+	C16H31NO4	103108	164685	43293.9	50073.4	38118.9	76209.9	148397	80883.3	106234	109576	104709	C02301	HMDB0006320	53477823	-	-	84095	-
LIPID-P-2474	Cer(d14:3/27:1(2OH))	SP	Cer-AS	628.566	645.57	[M-H2O+H]+	C41H75NO4	7879.12	4485.65	15262.2	8097.81	7619.4	3080.57	9737.22	5008.02	10280.2	8619.47	3995.03	-	-	-	-	-	-	-
LIPID-P-2008	Cer(d16:0/19:0)	SP	Cer-NDS	536.54	553.543	[M-H2O+H]+	C35H71NO3	28383	15397.5	13332.2	13962.9	13248.9	12975.8	16584.9	13876.5	15399.8	11198.2	14177.6	-	-	-	-	-	-	-
LIPID-P-2009	Cer(d16:0/19:1)	SP	Cer-NDS	534.524	551.528	[M-H2O+H]+	C35H69NO3	1.25322e+06	532398	729338	783583	682099	534261	697748	874642	712448	763340	658814	-	-	-	-	-	-	-
LIPID-P-2012	Cer(d16:0/21:0)	SP	Cer-NDS	564.571	581.575	[M-H2O+H]+	C37H75NO3	67194.1	28932.9	29086.3	34966	31005.2	29913.9	38394.4	38278.9	30644.7	41027.6	31035.3	-	-	-	-	-	-	-
LIPID-P-2047	Cer(d16:1/26:0)	SP	Cer-NS	632.634	649.637	[M-H2O+H]+	C42H83NO3	19270.9	22426.7	27166.4	13412.3	32036.9	13402.6	15005	22803.1	33409.4	28754.7	20531.8	-	-	-	-	-	-	-
LIPID-P-2051	Cer(d17:1/16:0)	SP	Cer-NS	506.493	523.496	[M-H2O+H]+	C33H65NO3	58809.1	66641.8	38172	42683.5	55354	62865.5	65209.1	55534.7	50039.8	55663.9	55801.8	-	-	-	-	-	-	-
LIPID-P-2053	Cer(d17:1/18:0)	SP	Cer-NS	534.524	551.528	[M-H2O+H]+	C35H69NO3	357329	331122	294775	116544	414637	205453	336998	163809	239432	223964	242044	-	-	-	-	-	-	-
LIPID-P-2060	Cer(d17:1/23:1)	SP	Cer-NS	602.587	619.59	[M-H2O+H]+	C40H77NO3	59984.5	19376.3	30582.2	14732.3	13709.6	7647.95	36258.6	10088.9	32447	26742.4	25751	-	-	-	-	-	-	-
LIPID-P-2062	Cer(d17:1/24:1)	SP	Cer-NS	616.603	633.606	[M-H2O+H]+	C41H79NO3	65655.7	42410.2	64674.6	27941.5	86602.2	47321	90541.7	45257.9	59942.3	53000.4	50796.2	-	-	-	-	-	-	-
LIPID-P-2065	Cer(d17:1/25:1)	SP	Cer-NS	630.618	647.622	[M-H2O+H]+	C42H81NO3	91053.9	57537.5	90754.4	44360.1	70231.9	34444.2	64378.7	24846	54484.8	61436.5	62206.2	-	-	-	-	-	-	-
LIPID-P-2017	Cer(d18:0/18:1)	SP	Cer-NDS	548.54	565.543	[M-H2O+H]+	C36H71NO3	278896	187277	218894	129027	213782	82521.6	151584	70289.3	155763	138194	133082	-	-	-	-	-	-	-
LIPID-P-2018	Cer(d18:0/18:2)	SP	Cer-NDS	546.524	563.528	[M-H2O+H]+	C36H69NO3	18977.1	23062	29623.2	3090.69	15773.9	9694.35	11220	5837.11	19884.8	9293.47	14384.2	-	-	-	-	-	-	-
LIPID-P-2019	Cer(d18:0/19:1)	SP	Cer-NDS	562.556	579.559	[M-H2O+H]+	C37H73NO3	107136	48460.5	58593.2	54502.1	56813	161487	46639.7	64741.1	134915	132380	148765	-	-	-	-	-	-	-
LIPID-P-2071	Cer(d18:1/15:0)	SP	Cer-NS	506.493	523.496	[M-H2O+H]+	C33H65NO3	29932.3	20238.7	23769.8	11255.8	16135.7	7607.18	27343.3	15713.3	19737.4	40702.6	20511.5	-	-	-	-	-	-	-
LIPID-P-0109	Cer(d18:1/16:0)	SP	Cer-NS	520.509	537.512	[M-H2O+H]+	C34H67NO3	50348.5	33922.4	48511.1	31382.8	48917.6	63865.2	51218.2	26698.8	50472.9	43599.9	41742.3	-	HMDB0004949	5283564	-	-	72959	7202
LIPID-P-0120	Cer(d18:1/16:1)	SP	Cer-NS	518.493	535.496	[M-H2O+H]+	C34H65NO3	234928	123154	216097	156845	199860	206468	250971	128674	192441	223355	190731	-	HMDB0035480	131751776	-	141980-53-2	-	-
LIPID-P-0111	Cer(d18:1/18:0)	SP	Cer-NS	548.54	565.543	[M-H2O+H]+	C36H71NO3	917366	1.06841e+06	945133	442918	1.03181e+06	422016	1.10336e+06	446575	653731	774162	750740	-	HMDB0004950	5283565	-	-	72961	7203
LIPID-P-0121	Cer(d18:1/18:1)	SP	Cer-NS	546.524	563.528	[M-H2O+H]+	C36H69NO3	40842.9	7313.25	5168	18266.5	22610.2	24846.9	24214.1	20880.3	41322.4	50275	50477.3	-	HMDB0004948	5283563	-	-	77996	7201
LIPID-P-0113	Cer(d18:1/20:0)	SP	Cer-NS	576.571	593.575	[M-H2O+H]+	C38H75NO3	9800.7	15563.8	7735.5	7759.35	18596.6	2711.42	12065.1	740	13349.6	17121.7	13090.1	-	HMDB0004951	5283566	-	-	72962	7204
LIPID-P-2510	Cer(d18:1/21:0(2OH))	SP	Cer-AS	606.582	623.585	[M-H2O+H]+	C39H77NO4	86437.9	38308.1	55276.4	39539.2	53121	37379.5	54807.6	36587	52493.1	50615.3	42575.8	-	-	-	-	-	-	-
LIPID-P-0115	Cer(d18:1/22:0)	SP	Cer-NS	604.603	621.606	[M-H2O+H]+	C40H79NO3	251665	81392.4	282521	54369.3	70724.6	89405.8	246999	45347.7	93198.5	155571	82910.2	-	HMDB0004952	5283567	-	-	72966	7205
LIPID-P-0123	Cer(d18:1/22:1)	SP	Cer-NS	602.587	619.59	[M-H2O+H]+	C40H77NO3	83871.1	17066.9	20119.4	25692.5	36462.3	35944.6	22420.4	42892.1	75175.9	69489.3	76250.1	-	HMDB0011775	53481052	-	-	84701	-
LIPID-P-2073	Cer(d18:1/22:2)	SP	Cer-NS	600.571	617.575	[M-H2O+H]+	C40H75NO3	16613.1	3591.32	4525.22	9906.19	7009.43	9630.63	9905.49	9735.24	17967.7	16683.1	14101.6	-	-	-	-	-	-	-
LIPID-P-0116	Cer(d18:1/23:0)	SP	Cer-NS	618.618	635.622	[M-H2O+H]+	C41H81NO3	287048	221178	138967	79914.6	215079	88650.5	409124	122736	145016	301817	201804	-	HMDB0000950	52931115	-	67605-84-9	84372	5896
LIPID-P-2074	Cer(d18:1/23:1)	SP	Cer-NS	616.603	633.606	[M-H2O+H]+	C41H79NO3	50084	19385.6	14269.4	24463.2	64628.3	36862.4	33446.2	41751	38272.9	42088.4	38200.6	-	-	-	-	-	-	-
LIPID-P-0117	Cer(d18:1/24:0)	SP	Cer-NS	632.634	649.637	[M-H2O+H]+	C42H83NO3	398123	345820	1065645	154925	213934	132181	248579	180890	159294	157423	329915	-	HMDB0004956	5283571	-	-	72965	7209
LIPID-P-0124	Cer(d18:1/24:1)	SP	Cer-NS	630.618	647.622	[M-H2O+H]+	C42H81NO3	592826	147104	242219	199432	360967	354759	226501	343361	617925	584943	544394	-	HMDB0004953	5283568	-	-	74450	7206
LIPID-P-2076	Cer(d18:1/25:1)	SP	Cer-NS	644.634	661.637	[M-H2O+H]+	C43H83NO3	51238	20672.7	18312.8	8340	23099.9	81072.3	45413.2	38788.1	61940.3	56670.6	48809.2	-	-	-	-	-	-	-
LIPID-P-0125	Cer(d18:1/26:1)	SP	Cer-NS	658.65	675.653	[M-H2O+H]+	C44H85NO3	74498	51267.1	83064.3	73806.2	70904.7	92973.3	93510.1	52420.2	63348.6	82913.4	83296.2	-	-	5283569	-	-	-	-
LIPID-P-2520	Cer(d18:1/34:2(2OH))	SP	Cer-AS	784.754	801.757	[M-H2O+H]+	C52H99NO4	39646.1	4700.44	19160.5	27954.3	12571.9	20145.4	4852.14	28380.1	33860.3	37198.2	46111	-	-	-	-	-	-	-
LIPID-P-0136	Cer(d18:2/18:0)	SP	Cer-NS	546.524	563.528	[M-H2O+H]+	C36H69NO3	142272	132596	138792	45975.5	135074	33406	82851.6	39293.3	85630.3	80398.5	64267.6	-	-	-	-	-	-	-
LIPID-P-2531	Cer(d18:2/22:0(2OH))	SP	Cer-AS	618.582	635.585	[M-H2O+H]+	C40H77NO4	34325.4	3065	11087.3	9750.03	24509.8	13619.7	12450.1	1764.48	16902.4	19032.2	9355.63	-	-	-	-	-	-	-
LIPID-P-0139	Cer(d18:2/22:0)	SP	Cer-NS	602.587	619.59	[M-H2O+H]+	C40H77NO3	20639.5	9059.16	22821.3	12359.8	10637.5	11876.7	20903.5	3397.32	26098.3	29737.1	24618.6	-	-	52931123	-	-	-	-
LIPID-P-0141	Cer(d18:2/24:0)	SP	Cer-NS	630.618	647.622	[M-H2O+H]+	C42H81NO3	101551	30444.8	40429.4	30711.8	42417	30220.1	56216.2	20897.8	27553.3	47025.7	31913	-	-	-	-	-	-	-
LIPID-P-0142	Cer(d18:2/24:1)	SP	Cer-NS	628.603	645.606	[M-H2O+H]+	C42H79NO3	24223.1	12659.6	21072.8	7735.15	23847.1	10827.9	12683.2	8081.35	29803.9	19985.1	21770.9	-	-	-	-	-	-	-
LIPID-P-2085	Cer(d18:2/25:0)	SP	Cer-NS	644.634	661.637	[M-H2O+H]+	C43H83NO3	141038	75094.8	59527.3	20930	58488.9	55489	37382.7	29826.6	57642.8	59121.2	63530	-	-	-	-	-	-	-
LIPID-P-2089	Cer(d19:1/16:0)	SP	Cer-NS	534.524	551.528	[M-H2O+H]+	C35H69NO3	19123.6	20481.5	23346.7	14941.7	24391.4	18494.1	29170.5	12748.5	31344.6	25498.5	27059.3	-	-	-	-	-	-	-
LIPID-P-2091	Cer(d19:1/18:0)	SP	Cer-NS	562.556	579.559	[M-H2O+H]+	C37H73NO3	661076	660886	556508	250679	395925	355756	560238	239480	467709	477124	503594	-	-	-	-	-	-	-
LIPID-P-2092	Cer(d19:1/22:0)	SP	Cer-NS	618.618	635.622	[M-H2O+H]+	C41H81NO3	130221	76172	115636	66826.1	95689.2	81149.6	115475	62342.1	113840	93570.5	113805	-	-	-	-	-	-	-
LIPID-P-2094	Cer(d19:1/23:0)	SP	Cer-NS	632.634	649.637	[M-H2O+H]+	C42H83NO3	207495	123049	154971	62792.7	157723	138556	200744	102736	156697	165627	143428	-	-	-	-	-	-	-
LIPID-P-2096	Cer(d19:1/24:1)	SP	Cer-NS	644.634	661.637	[M-H2O+H]+	C43H83NO3	74358.2	64722	76849.2	31167.5	57044	62491.8	84336.7	17670.4	45725.3	39686	54267.5	-	-	-	-	-	-	-
LIPID-P-2555	Cer(d20:1/24:0(2OH))	SP	Cer-AS	676.66	693.664	[M-H2O+H]+	C44H87NO4	44437.7	65881.4	44756.8	49404.9	48109.6	44976.9	55948.8	53561.2	61686.7	68326.9	82378.4	-	-	-	-	-	-	-
LIPID-P-2106	Cer(d20:1/25:0)	SP	Cer-NS	674.681	691.684	[M-H2O+H]+	C45H89NO3	73163.4	47389.4	26886.4	31375.5	25500.5	59263.5	47878.8	45977.2	32535.4	46206.4	51013.3	-	-	-	-	-	-	-
LIPID-P-2108	Cer(d20:1/26:0)	SP	Cer-NS	688.697	705.7	[M-H2O+H]+	C46H91NO3	133286	104360	96414.8	82410.6	118796	119020	167944	111160	113634	131062	101895	-	-	-	-	-	-	-
LIPID-P-2565	Cer(d21:2/38:2(2OH))	SP	Cer-AS	880.848	897.851	[M-H2O+H]+	C59H111NO4	109387	84045.9	31596.2	20734.5	81602.3	47996.5	30176.9	52977.8	77414.9	63728.6	70531.8	-	-	-	-	-	-	-
LIPID-P-2116	Cer(d21:3/16:0)	SP	Cer-NS	558.524	575.528	[M-H2O+H]+	C37H69NO3	58463	58865.6	61878.4	54062.2	79164.1	58462.9	59881.8	57792.3	55715.6	63616.3	53839.3	-	-	-	-	-	-	-
LIPID-P-2567	Cer(d21:3/38:2(2OH))	SP	Cer-AS	878.832	895.836	[M-H2O+H]+	C59H109NO4	13108.5	12304.2	8852.73	5005	42741.5	48642.3	22934	31969	31331.5	34580.3	37780.8	-	-	-	-	-	-	-
LIPID-P-2117	Cer(d22:1/26:0)	SP	Cer-NS	716.728	733.731	[M-H2O+H]+	C48H95NO3	50777.7	72054.2	34993.1	51231.8	56291	25518.4	57007.7	35028.4	54582.1	57130.8	55303.5	-	-	-	-	-	-	-
LIPID-P-2579	Cer(d24:1/18:0(2OH))	SP	Cer-AS	648.629	665.632	[M-H2O+H]+	C42H83NO4	83232.1	74250.3	62775	65553.3	65811.9	87368.4	73488.8	102256	77736.4	86735.1	87941.8	-	-	-	-	-	-	-
LIPID-P-2586	Cer(d24:3/15:1(2OH))	SP	Cer-AS	600.535	617.538	[M-H2O+H]+	C39H71NO4	126133	97783.6	88223.6	90056	101875	75423.7	96529.2	92218.1	86760.2	99927.9	102964	-	-	-	-	-	-	-
LIPID-P-1941	Cer(t14:1/24:1(2OH))	SP	Cer-AP	606.546	623.549	[M-H2O+H]+	C38H73NO5	17221.1	16069.4	4383.17	2009.94	8452.04	9211.36	12689.6	8430.52	11213.6	8018.28	4835.62	-	-	-	-	-	-	-
LIPID-P-2405	Cer(t16:1/25:1)	SP	Cer-NP	632.598	649.601	[M-H2O+H]+	C41H79NO4	15913.3	7866.8	12408.4	12311.4	11384.1	11226.7	3796.83	15671.3	26306.5	19473.8	18910.1	-	-	-	-	-	-	-
LIPID-P-2406	Cer(t16:1/26:0)	SP	Cer-NP	648.629	665.632	[M-H2O+H]+	C42H83NO4	126487	33131	34115.4	46176.3	64893.5	52763.8	49745.3	54307.8	148519	156433	137380	-	-	-	-	-	-	-
LIPID-P-2407	Cer(t16:1/27:0)	SP	Cer-NP	662.645	679.648	[M-H2O+H]+	C43H85NO4	28235.2	6670	3148.93	9	16592.4	13840.3	7803.9	6078.01	21247.6	17432.8	20585	-	-	-	-	-	-	-
LIPID-P-2417	Cer(t17:1/22:0)	SP	Cer-NP	606.582	623.585	[M-H2O+H]+	C39H77NO4	8331.19	13599.6	17020.6	5613.16	19909.4	14459.1	20623.4	12149.2	20964	23110.2	23456	-	-	-	-	-	-	-
LIPID-P-2418	Cer(t17:1/22:1)	SP	Cer-NP	604.566	621.57	[M-H2O+H]+	C39H75NO4	7453.89	12094	22007.1	14426	9157.21	17946.4	12716.9	5785.15	15930.9	19160.3	11766.5	-	-	-	-	-	-	-
LIPID-P-2422	Cer(t17:2/16:0)	SP	Cer-NP	520.472	537.476	[M-H2O+H]+	C33H63NO4	8432.04	17606.4	10759	9219.17	11165.9	14648	4095.17	14582.5	20250.8	18496.7	19506.2	-	-	-	-	-	-	-
LIPID-P-2429	Cer(t17:2/22:0)	SP	Cer-NP	604.566	621.57	[M-H2O+H]+	C39H75NO4	139877	61158.8	74500.8	82127.8	107797	99383.9	69543.7	88015.5	159380	156039	155458	-	-	-	-	-	-	-
LIPID-P-2431	Cer(t17:2/23:0)	SP	Cer-NP	618.582	635.585	[M-H2O+H]+	C40H77NO4	110768	54910	53255.6	59740.4	122890	109365	75358.6	93329.5	129123	136257	134079	-	-	-	-	-	-	-
LIPID-P-2432	Cer(t17:2/24:0)	SP	Cer-NP	632.598	649.601	[M-H2O+H]+	C41H79NO4	176483	73627.8	78510.7	99982.5	106908	108310	71142.7	126236	210046	215868	213090	-	-	-	-	-	-	-
LIPID-P-2433	Cer(t17:2/24:1)	SP	Cer-NP	630.582	647.585	[M-H2O+H]+	C41H77NO4	130765	39829.6	82301.4	80791.4	104320	110912	42521.2	115750	184624	213061	203618	-	-	-	-	-	-	-
LIPID-P-2434	Cer(t17:2/25:0)	SP	Cer-NP	646.613	663.617	[M-H2O+H]+	C42H81NO4	102016	11602.3	17277.2	27552.8	37825.6	50350.1	26056.2	52118.9	92711.9	74127.4	94638.4	-	-	-	-	-	-	-
LIPID-P-2438	Cer(t17:2/35:0)	SP	Cer-NP	786.77	803.773	[M-H2O+H]+	C52H101NO4	80304.4	68381.4	48608.9	55974.5	75220.5	51518.5	62645.9	24582.3	50311.9	42501	73029	-	-	-	-	-	-	-
LIPID-P-2439	Cer(t17:2/35:1)	SP	Cer-NP	784.754	801.757	[M-H2O+H]+	C52H99NO4	39288.5	32397.2	5005	17665.9	45555.2	28383	15224.6	34740.3	32559.5	29760.2	14519.5	-	-	-	-	-	-	-
LIPID-P-2451	Cer(t18:1/15:1)	SP	Cer-NP	520.472	537.476	[M-H2O+H]+	C33H63NO4	19978.6	28294.5	35041.4	26782.6	23247.3	22413.9	13602	16160.9	13602.6	28638.4	21391.1	-	-	-	-	-	-	-
LIPID-P-1953	Cer(t18:1/36:1(2OH))	SP	Cer-AP	830.796	847.799	[M-H2O+H]+	C54H105NO5	12859.1	11333.5	2936.66	5005	112282	82883.1	72684.8	87680.2	49980.6	36231.4	48985.3	-	-	-	-	-	-	-
LIPID-P-1954	Cer(t18:1/36:2(2OH))	SP	Cer-AP	828.78	845.784	[M-H2O+H]+	C54H103NO5	9	9	9	9	30080.4	27783	1670	23409.9	18166.7	18340	22043.9	-	-	-	-	-	-	-
LIPID-P-1955	Cer(t18:1/38:1(2OH))	SP	Cer-AP	858.827	875.831	[M-H2O+H]+	C56H109NO5	20788.7	41680.2	6834.74	3711.94	234537	136052	54897.2	160377	88652.9	92303.6	85623.2	-	-	-	-	-	-	-
LIPID-P-1956	Cer(t18:1/38:2(2OH))	SP	Cer-AP	856.812	873.815	[M-H2O+H]+	C56H107NO5	62663	91277.1	6872.6	12686.5	312966	190422	118694	169498	130419	98348.5	115773	-	-	-	-	-	-	-
LIPID-P-1957	Cer(t18:1/40:2(2OH))	SP	Cer-AP	884.843	901.846	[M-H2O+H]+	C58H111NO5	18395.6	31001.7	4307.17	20005	157131	108416	65067.1	110502	63362.7	63731.7	71086.1	-	-	-	-	-	-	-
LIPID-P-1976	Cer(t20:2/38:2(2OH))	SP	Cer-AP	882.827	899.831	[M-H2O+H]+	C58H109NO5	53651.1	25552.1	3340	8340	82315.6	35172.4	18904.2	32763.4	29910.2	36566.6	42276.9	-	-	-	-	-	-	-
LIPID-P-1978	Cer(t20:2/40:2(2OH))	SP	Cer-AP	910.859	927.862	[M-H2O+H]+	C60H113NO5	5496.74	11495.9	3692.04	1360.72	9805.28	5005	4005.8	23462.4	20445.3	15779.6	14138	-	-	-	-	-	-	-
LIPID-P-1981	Cer(t22:1/34:2(2OH))	SP	Cer-AP	856.812	873.815	[M-H2O+H]+	C56H107NO5	28562	27576.4	3454.98	9	129220	61415.4	51717.1	73962.7	61248.8	31936.4	63445.7	-	-	-	-	-	-	-
LIPID-P-1991	Cer(t24:2/16:2(2OH))	SP	Cer-AP	630.546	647.549	[M-H2O+H]+	C40H73NO5	6670	8197.37	9937.55	17461.3	11779.2	1670	12281.7	17100.9	27405.5	13119.6	13466.4	-	-	-	-	-	-	-
LIPID-P-2000	Cer(t30:0/18:1(2OH))	SP	Cer-AP	748.718	765.721	[M-H2O+H]+	C48H95NO5	58660.3	24675.6	22733.6	25434	19483.1	29398.5	24949.7	21846.4	24938.6	37304	20903.2	-	-	-	-	-	-	-
LIPID-N-0609	CerP(d18:1/18:1)	SP	CerP	642.486	643.494	[M-H]-	C36H70NO6P	48138.6	38271.4	10738.9	37690.4	63832.6	67289.2	36824.2	33840.1	47089.5	41225.4	49326.5	-	-	-	-	-	-	-
LIPID-P-0052	Cholesterol	ST	Cho	369.4	386.355	[M-H2O+H]+	C27H46O	528749	522341	440819	430110	568755	454585	524598	385913	545266	541735	539367	C00187	HMDB0000067	5997	-	-	16113	-
LIPID-P-0161	Coenzyme Q10	PR	CoQ	863.691	862.684	[M+H]+	C59H90O4	1.47607e+06	2.2723e+06	1.2104e+06	1.15786e+06	2.68398e+06	2.54698e+06	3.87601e+06	1.39281e+06	2.09702e+06	2.13823e+06	1.87234e+06	C11378	HMDB0001072	5281915	-	303-98-0	46245	-
LIPID-P-0160	Coenzyme Q9	PR	CoQ	795.629	794.621	[M+H]+	C54H82O4	60133.7	97717.3	101855	66062.1	120181	149001	113790	76730.9	111644	101187	116998	C01967	HMDB0006707	5280473	-	303-97-9	18160	-
LIPID-P-0188	DG(14:0_16:1)	GL	DG	556.503	538.46	[M+NH4]+	C33H62O5	163289	102776	174644	142525	154130	137835	161562	169460	176998	179810	235959	C00641	HMDB0007012	53477950	-	-	84386	-
LIPID-P-0169	DG(16:0_16:0)	GL	DG	586.55	568.507	[M+NH4]+	C35H68O5	305867	237704	291044	259637	351593	287697	376524	393397	432160	288114	381486	C00165	HMDB0007098	644078	mws2271	-	237189	4255
LIPID-P-0174	DG(16:0_18:0)	GL	DG	614.582	596.538	[M+NH4]+	C37H72O5	113950	149677	191360	142441	152645	289760	398238	252699	266182	321724	290794	C00165	HMDB0007100	9543688	mws2298	-	86975	4274
LIPID-P-0196	DG(16:0_18:1)	GL	DG	612.566	594.522	[M+NH4]+	C37H70O5	277205	166250	97172.7	63469	242279	127876	145755	123626	242576	173907	192000	C13861	HMDB0007102	5282283	-	-	75466	4260
LIPID-P-0214	DG(16:0_18:2)	GL	DG	610.55	592.507	[M+NH4]+	C37H68O5	150281	56660.4	38262.4	19442.6	39603.9	32287	44352.4	7629.74	40805	61402.7	65877.3	C00641	HMDB0007103	9543695	-	-	82927	-
LIPID-P-0239	DG(16:0_20:4)	GL	DG	634.55	616.507	[M+NH4]+	C39H68O5	14684.1	6948.24	4476.39	9580.26	10363.5	4340.35	6640.58	7890.24	13420.7	15317.4	17740.6	C00165	HMDB0007112	9543736	-	-	77096	-
LIPID-P-0178	DG(18:0_18:0)	GL	DG	642.613	624.569	[M+NH4]+	C39H76O5	170803	170556	212115	205938	217466	140733	243455	219597	234981	212511	143400	C00641	HMDB0007158	102615	-	-	-	-
LIPID-P-0201	DG(18:0_18:1)	GL	DG	640.597	622.554	[M+NH4]+	C39H74O5	90806	94930.4	82600.5	75548.9	106923	130837	159440	86278.3	99770.7	136407	108359	C00641	HMDB0007160	6443547	-	-	75468	-
LIPID-P-0217	DG(18:0_18:2)	GL	DG	638.582	620.538	[M+NH4]+	C39H72O5	37953.6	27153.3	18083.8	22943.3	25282.4	24735.2	26211.7	22168.7	31272.8	25005.5	24081	C00641	HMDB0007161	6441562	-	-	77097	-
LIPID-P-0254	DG(18:0_20:5)	GL	DG	660.557	642.522	[M+NH4]+	C41H70O5	9	9	9	9	15713.1	26263.1	32705.4	19019.2	11483.9	11004.3	15383.8	C00641	HMDB0007172	9543787	-	-	88376	-
LIPID-P-0245	DG(18:0_22:4)	GL	DG	690.596	672.569	[M+NH4]+	C43H76O5	5381.03	10707.1	3682.35	6583.14	7048.74	5137.08	1419.35	12832.4	14512.9	8104.31	6770.05	C00641	HMDB0007176	9543859	-	-	84435	-
LIPID-P-0218	DG(18:1_18:1)	GL	DG	638.582	620.538	[M+NH4]+	C39H72O5	249312	196339	100006	89247.4	250050	188402	253169	162633	224945	190441	219178	C00641	HMDB0007218	9543716	-	-	52333	-
LIPID-P-0229	DG(18:1_18:2)	GL	DG	636.566	618.522	[M+NH4]+	C39H70O5	66432	46905.7	26176.2	27284.5	20970.7	25218.7	35003.5	23151.5	23259.6	49729.8	37078	C00641	HMDB0007219	9543722	-	-	75450	-
LIPID-P-0240	DG(18:2_18:2)	GL	DG	634.55	616.507	[M+NH4]+	C39H68O5	61599.2	52716.5	21928	41082.1	48679.8	35805.4	44457.6	37430.9	37856.2	38607.1	54061.3	C00641	HMDB0007248	9543729	-	-	77127	4371
LIPID-P-0001	DL-Carnitine	FA	CAR	162.113	161.105	[M+H]+	C7H15NO3	1.11993e+07	1.33252e+07	4.93136e+06	8.55682e+06	1.54865e+07	1.7888e+07	1.39074e+07	1.45545e+07	1.54714e+07	1.45484e+07	1.53718e+07	C00318	HMDB0000062	10917	-	541-15-1	16347	52
LIPID-N-0067	FFA(10:0)	FA	FFA	171.139	172.146	[M-H]-	C10H20O2	3.94648e+06	3.30677e+06	3.26888e+06	4.3768e+06	4.40864e+06	3.37296e+06	3.46313e+06	4.41728e+06	3.36566e+06	3.60731e+06	3.64003e+06	C01571	HMDB0000511	2969	-	-	30813	336
LIPID-N-0071	FFA(14:0)	FA	FFA	227.201	228.209	[M-H]-	C14H28O2	938266	948258	966928	864837	889083	1.0749e+06	943738	942091	984076	1.05619e+06	893600	C06424	HMDB0000806	11005	-	-	28875	196
LIPID-N-0072	FFA(15:0)	FA	FFA	241.217	242.225	[M-H]-	C15H30O2	572565	539145	578925	586494	610706	535645	604360	795902	493169	494854	433811	C16537	HMDB0000826	13849	-	-	42504	5789
LIPID-N-0073	FFA(16:0)	FA	FFA	255.232	256.24	[M-H]-	C16H32O2	3.85911e+06	6.25764e+06	6.21083e+06	6.23569e+06	7.62156e+06	6.1337e+06	6.81201e+06	6.53767e+06	6.42329e+06	5.75859e+06	5.45521e+06	C00249	HMDB0000220	985	-	-	15756	187
LIPID-N-0074	FFA(17:0)	FA	FFA	269.248	270.256	[M-H]-	C17H34O2	770250	736476	692435	643303	720661	659683	827502	733405	622705	733042	709581	-	HMDB0002259	10465	-	-	32365	6578
LIPID-N-0075	FFA(18:0)	FA	FFA	283.264	284.272	[M-H]-	C18H36O2	1.57265e+07	2.14932e+07	2.29948e+07	2.03972e+07	2.70906e+07	2.25456e+07	2.31239e+07	2.73729e+07	2.53669e+07	2.3583e+07	22005849	C01530	HMDB0000827	5281	-	-	28842	189
LIPID-N-0084	FFA(18:1)	FA	FFA	281.248	282.256	[M-H]-	C18H34O2	3.21006e+06	1.77561e+06	1.50473e+06	1.58682e+06	1.70211e+06	1.47763e+06	2.33594e+06	2.45189e+06	1.91191e+06	1.95669e+06	2.12464e+06	C00712	HMDB0000207	445639	-	-	16196	190
LIPID-N-0090	FFA(18:2)	FA	FFA	279.232	280.24	[M-H]-	C18H32O2	891000	588032	496892	577804	437353	620657	602750	530484	599119	581805	551123	C01595	HMDB0000673	5283141	-	-	17351	191
LIPID-N-0695	FFA(19:0)	FA	FFA	297.279	298.287	[M-H]-	C19H38O2	509509	544710	719509	579080	748957	520195	575478	744877	1.35844e+06	1.529e+06	1.24955e+06	-	HMDB0000772	12591	-	-	39246	5738
LIPID-N-0719	FFA(19:2)	FA	FFA	293.248	294.256	[M-H]-	C19H34O2	1.34227e+06	1.59029e+06	988348	1.51805e+06	1.49693e+06	1.88427e+06	1.55822e+06	1.55424e+06	1.46098e+06	805558	1.4717e+06	-	-	52921851	-	-	-	-
LIPID-N-0086	FFA(20:1)	FA	FFA	309.279	310.287	[M-H]-	C20H38O2	455248	485651	507669	464643	477440	459124	436264	589836	543478	597494	562601	C16526	HMDB0002231	5282768	-	-	32425	6563
LIPID-N-0091	FFA(20:2)	FA	FFA	307.264	308.272	[M-H]-	C20H36O2	192758	179464	180518	182010	202933	190289	194398	248271	186498	181430	175987	C16525	HMDB0005060	6439848	-	-	73731	-
LIPID-N-0095	FFA(20:3)	FA	FFA	305.248	306.256	[M-H]-	C20H34O2	176980	148880	161005	112843	137887	122454	170133	130734	140102	140098	141756	C03242	HMDB0002925	5280581	-	-	53486	259
LIPID-N-0098	FFA(20:4)	FA	FFA	303.232	304.24	[M-H]-	C20H32O2	244352	247285	176102	232819	211731	147838	222894	165274	194897	210147	199104	C00219	HMDB0001043	5282840	-	-	15843	193
LIPID-N-0024	FFA(20:5)	FA	FFA	301.217	302.22	[M-H]-	C20H30O2	4313.47	6081.21	4472.99	3377.06	23811.4	25309.6	30302.6	16953.6	16724.6	16223.8	14161.5	C06428	HMDB0001999	446284	-	10417-94-4	28364	6423
LIPID-N-0720	FFA(21:2)	FA	FFA	321.279	322.287	[M-H]-	C21H38O2	204567	223412	224220	167180	314914	213526	198278	168744	225341	201515	192632	-	-	52921833	-	-	-	-
LIPID-N-0087	FFA(22:1)	FA	FFA	337.311	338.318	[M-H]-	C22H42O2	71187.8	119846	130866	105450	186316	92963.5	81078.4	89549.3	102665	88878	115732	C08316	HMDB0002068	5281116	-	-	28792	6470
LIPID-N-0102	FFA(22:5)	FA	FFA	329.248	330.256	[M-H]-	C22H34O2	73169.5	78102.8	71647.6	84201	301599	239943	293168	233316	182479	180328	174147	-	HMDB0004708	9858729	-	-	34506	-
LIPID-N-0100	FFA(24:4)	FA	FFA	359.295	360.303	[M-H]-	C24H40O2	497087	468488	486929	373290	511013	396838	443161	478101	491057	493896	489137	-	-	6440264	-	-	-	-
LIPID-N-0700	FFA(28:0)	FA	FFA	423.42	424.428	[M-H]-	C28H56O2	408005	238532	248574	235871	247464	251808	274841	276561	207545	172414	166150	-	HMDB0002348	10470	-	-	31001	6638
LIPID-N-0015	Glycocholic acid	ST	BA	464.4	465.309	[M-H]-	C26H43NO6	144657	180475	212730	195773	122285	113787	146935	229735	372324	218877	230495	C01921	HMDB0000138	23617285	MWS2741	475-31-0	17687	-
LIPID-P-0318	Hex2Cer(d18:1/18:0)	SP	Hex2Cer	872.646	889.649	[M-H2O+H]+	C48H91NO13	1537.82	5337.83	4178.35	19779.9	28333.2	19300.3	6690.51	22514.4	24118.9	25737.4	25276.7	C01290	HMDB0004869	10260120	-	-	84759	-
LIPID-P-0289	HexCer(d16:1/24:1)	SP	HexCer-NS	602.588	781.643	[M-H2O+H]+	C46H87NO8	17001.3	576.537	2198.38	5151.6	7274.92	12968.8	1566.79	14211	19209	19988.2	25616.7	C01190	-	-	-	-	-	-
LIPID-P-0302	HexCer(d18:1/16:1)	SP	HexCer-NS	518.494	697.549	[M-H2O+H]+	C40H75NO8	48241.7	34406.2	30803.1	18643.7	9142.64	12830.4	41014.7	23610.8	18030.1	25880.6	28950.3	C01190	-	-	-	-	-	-
LIPID-P-0293	HexCer(d18:1/17:0)	SP	HexCer-NS	534.525	713.581	[M-H2O+H]+	C41H79NO8	14447.3	11952.2	7929.93	8283.93	15471.4	4078.01	2815.88	7602.18	16868.9	19428.1	13798.5	C01190	-	-	-	-	-	-
LIPID-P-0294	HexCer(d18:1/18:0)	SP	HexCer-NS	548.541	727.596	[M-H2O+H]+	C42H81NO8	39018.2	31550.8	29854.5	21205.8	23930	13745.4	27371.3	19968.8	43807	36650	45802.1	C01190	HMDB0004972	11958364	-	-	84719	7225
LIPID-P-0303	HexCer(d18:1/18:1)	SP	HexCer-NS	546.525	725.581	[M-H2O+H]+	C42H79NO8	151063	28784.1	37209.4	49510.6	70091.2	88504.9	65378.2	75094.5	156489	153120	152341	C01190	HMDB0004970	20057355	-	-	139140	7223
LIPID-P-0304	HexCer(d18:1/20:1)	SP	HexCer-NS	574.556	753.612	[M-H2O+H]+	C44H83NO8	14732.4	1986.12	4336.43	4155.53	8051.77	4134.42	6264.82	5154.31	14050.7	17529.1	17112.1	C01190	-	-	-	-	-	-
LIPID-P-0297	HexCer(d18:1/22:0)	SP	HexCer-NS	604.603	783.659	[M-H2O+H]+	C46H89NO8	60291.7	8160.81	22541.8	25540.1	12856.6	20027.3	20664.1	39185.7	30806.5	36175.5	57367.8	C01190	HMDB0004974	10373084	-	-	62107	7227
LIPID-P-0305	HexCer(d18:1/22:1)	SP	HexCer-NS	602.588	781.643	[M-H2O+H]+	C46H87NO8	229372	39954.8	54632.1	81093	85140.1	120008	66702.9	107165	207188	201931	204039	C01190	-	-	-	-	-	-
LIPID-P-0299	HexCer(d18:1/24:0)	SP	HexCer-NS	632.635	811.69	[M-H2O+H]+	C48H93NO8	66688.5	11206.4	7710.52	10442.3	27284.5	37758.3	19521.7	32349.2	58527.8	57704.3	71827.6	C01190	HMDB0004978	6321361	-	-	-	7231
LIPID-P-0306	HexCer(d18:1/24:1)	SP	HexCer-NS	630.619	809.674	[M-H2O+H]+	C48H91NO8	1.14731e+06	193009	291374	330349	532268	626322	273736	684868	1.26853e+06	1.12539e+06	1.19163e+06	C01190	HMDB0004975	20057357	-	-	76302	7228
LIPID-P-0313	HexCer(d18:2/24:1)	SP	HexCer-NS	628.603	807.659	[M-H2O+H]+	C48H89NO8	13815.4	3762.46	2593.56	6640.57	7350.01	6175.84	6074.22	17931.5	25263.9	24131.2	20444.8	C01190	-	-	-	-	-	-
LIPID-P-2247	HexCer(d19:1/18:0)	SP	HexCer-NS	562.556	741.612	[M-H2O+H]+	C43H83NO8	29131.6	19866	26087.3	12764.7	28147.5	11203	25386.9	10911	17703.2	14594.8	15475.3	-	-	-	-	-	-	-
LIPID-P-2129	HexCer(t14:1/24:1(2OH))	SP	HexCer-AP	606.546	785.602	[M-H2O+H]+	C44H83NO10	93415.8	50622.2	43633.4	45727.6	70366.8	61219.2	52037.4	78430.8	66099	70784.4	76340.7	-	-	-	-	-	-	-
LIPID-P-2133	HexCer(t15:0/16:2(2OH))	SP	HexCer-AP	508.436	687.492	[M-H2O+H]+	C37H69NO10	4375.94	3234.17	2729.65	4344.21	6595.18	7182.98	3230.65	4377	4370.7	3701.81	4866.99	-	-	-	-	-	-	-
LIPID-P-2149	HexCer(t17:2/34:2(2OH))	SP	HexCer-AP	784.718	963.774	[M-H2O+H]+	C57H105NO10	40755.9	41396.9	28111.2	33159.9	43867.9	16139.4	24231.5	22186.1	17299	18817	13957.3	-	-	-	-	-	-	-
LIPID-P-2150	HexCer(t17:2/40:1(2OH))	SP	HexCer-AP	870.827	1049.88	[M-H2O+H]+	C63H119NO10	64143.4	64700.3	65638.4	15835.8	65307.4	62559.6	56860.8	64824.2	80091	70968	80768.6	-	-	-	-	-	-	-
LIPID-P-2151	HexCer(t17:2/42:1(2OH))	SP	HexCer-AP	898.859	1077.91	[M-H2O+H]+	C65H123NO10	86327.7	73154	68667.3	15836.5	57128	68188.3	67584.8	55254.7	83588.5	76043.6	88769	-	-	-	-	-	-	-
LIPID-P-2160	HexCer(t18:1/20:1(2OH))	SP	HexCer-AP	606.546	785.602	[M-H2O+H]+	C44H83NO10	196313	107357	68481	74513.2	117988	107803	130379	110328	119357	138870	127054	-	-	-	-	-	-	-
LIPID-P-2167	HexCer(t20:2/38:2(2OH))	SP	HexCer-AP	882.827	1061.88	[M-H2O+H]+	C64H119NO10	142668	145456	72689.5	27889.3	161323	145020	77374.3	121595	141272	114015	137937	-	-	-	-	-	-	-
LIPID-N-0959	LNAPE(16:0/N-18:1)	GP	LNAPE	716.523	717.531	[M-H]-	C39H76NO8P	465476	810720	540354	508868	809513	617133	801137	753335	745754	780284	762566	-	-	-	-	-	-	-
LIPID-N-0958	LNAPE(16:1/N-16:0)	GP	LNAPE	688.492	689.5	[M-H]-	C37H72NO8P	20085.6	76878.5	26965.2	5909.29	14878.6	29857.3	43877.2	54828.4	40951.2	36927.4	36850.4	-	-	-	-	-	-	-
LIPID-N-0960	LNAPE(18:1/N-17:0)	GP	LNAPE	730.539	731.547	[M-H]-	C40H78NO8P	5.17421e+06	6.8999e+06	5.56842e+06	1634992	5067877	5.21183e+06	8.75532e+06	4.23538e+06	5.66507e+06	6.33612e+06	5.11412e+06	-	-	-	-	-	-	-
LIPID-N-0964	LNAPE(18:1/N-18:2)	GP	LNAPE	740.523	741.531	[M-H]-	C41H76NO8P	3.34134e+06	3.89306e+06	5.04695e+06	4.13941e+06	2.99526e+06	2.12951e+06	4.17618e+06	2.0275e+06	3.58368e+06	3.51698e+06	3.32985e+06	-	-	-	-	-	-	-
LIPID-N-0965	LNAPE(18:2/N-18:2)	GP	LNAPE	738.507	739.515	[M-H]-	C41H74NO8P	670081	556835	866611	884801	454716	334607	921625	339085	659703	597826	586054	-	-	-	-	-	-	-
LIPID-N-0968	LNAPE(20:4/N-18:2)	GP	LNAPE	762.507	763.515	[M-H]-	C43H74NO8P	226319	241960	339618	236065	233995	189866	326636	128709	268843	242592	223247	-	-	-	-	-	-	-
LIPID-N-0976	LNAPE(20:4/N-22:4)	GP	LNAPE	814.539	815.547	[M-H]-	C47H78NO8P	81044.1	108254	11141.2	36598.3	77853.3	12161.7	37357.2	8122.94	61807	66698.3	54706	-	-	-	-	-	-	-
LIPID-N-0967	LNAPE(20:5/N-16:1)	GP	LNAPE	734.476	735.484	[M-H]-	C41H70NO8P	1790.56	1778.01	602.28	1790.77	11058.7	30766.4	21487.3	11049.5	8999.21	8346.58	8346.34	-	-	-	-	-	-	-
LIPID-N-0969	LNAPE(20:5/N-18:1)	GP	LNAPE	762.507	763.515	[M-H]-	C43H74NO8P	23139.2	70794.9	98914.9	42208.4	435059	615046	972321	376351	337940	320582	357492	-	-	-	-	-	-	-
LIPID-N-0971	LNAPE(20:5/N-18:2)	GP	LNAPE	760.492	761.5	[M-H]-	C43H72NO8P	9	9	9	9	26594.5	37553.2	67530.7	13415.1	23951.2	23799.5	18945.4	-	-	-	-	-	-	-
LIPID-N-0970	LNAPE(22:4/N-18:2)	GP	LNAPE	790.539	791.547	[M-H]-	C45H78NO8P	27270.4	40239.2	32428.8	12745	8994.78	15020.7	47700.4	3023.11	30190.5	20154.6	37089.8	-	-	-	-	-	-	-
LIPID-N-0972	LNAPE(22:5/N-20:2)	GP	LNAPE	816.554	817.562	[M-H]-	C47H80NO8P	338015	355271	349547	415687	1.84738e+06	1.65705e+06	1.63335e+06	1.2258e+06	899227	919262	947221	-	-	-	-	-	-	-
LIPID-N-0615	LPA(0:0/16:0)	GP	LPA	409.236	410.243	[M-H]-	C19H39O7P	134942	252759	270623	262639	283552	244746	338207	264188	263316	281550	237483	C00681	HMDB0007849	56960317	-	-	-	-
LIPID-P-0351	LPC(0:0/15:0)	GP	LPC	482.322	481.317	[M+H]+	C23H48NO7P	169363	95953.9	68873.3	83776.8	131700	245144	246131	85437.1	133767	120044	118741	C04230	-	-	-	-	-	-
LIPID-P-0353	LPC(0:0/16:0)	GP	LPC	496.34	495.332	[M+H]+	C24H50NO7P	78201.5	64284.3	50574.2	63349.1	96193.4	94391.1	88301.5	59268.6	69337.3	75127.8	72583.7	C04230	-	-	-	-	-	-
LIPID-P-0355	LPC(0:0/17:0)	GP	LPC	510.356	509.348	[M+H]+	C25H52NO7P	167261	163142	130754	65528.6	178145	262229	336111	159876	210513	219868	210433	C04230	-	-	-	-	-	-
LIPID-P-0357	LPC(0:0/18:0)	GP	LPC	524.372	523.364	[M+H]+	C26H54NO7P	15859.1	18750	14569.3	15572.2	14471.8	16521.1	13784.6	12482.9	15895.9	14870.9	14436.9	C04230	HMDB0011128	24779491	-	4421-58-3	76076	-
LIPID-P-0370	LPC(0:0/18:1)	GP	LPC	522.356	521.348	[M+H]+	C26H52NO7P	2.28813e+06	2.64105e+06	2.00391e+06	1.05415e+06	3.02527e+06	2.07712e+06	3.27941e+06	1.53694e+06	1.92811e+06	1.77659e+06	1.8755e+06	C04230	-	24779492	-	-	-	-
LIPID-P-0378	LPC(0:0/18:2)	GP	LPC	520.34	519.332	[M+H]+	C26H50NO7P	3.20861e+06	1.99981e+06	1.83294e+06	3.06603e+06	2.39757e+06	1.63935e+06	1.80719e+06	1.30322e+06	1.92484e+06	1.71851e+06	1.83627e+06	C04230	-	-	-	-	-	-
LIPID-P-0359	LPC(0:0/19:0)	GP	LPC	538.388	537.379	[M+H]+	C27H56NO7P	6002.15	3737.99	4548.41	7633.58	4215.45	4672.05	8214.35	5029.5	8374.96	9818.02	8659.31	C04230	-	-	-	-	-	-
LIPID-P-0361	LPC(0:0/20:0)	GP	LPC	552.403	551.395	[M+H]+	C28H58NO7P	6628.69	4922.64	3973.37	4251.36	4853.05	7829.6	4410.1	4656	6042.07	6338.69	5071.44	C04230	-	-	-	-	-	-
LIPID-P-0373	LPC(0:0/20:1)	GP	LPC	550.387	549.379	[M+H]+	C28H56NO7P	77142.9	82250.6	57172.2	49671.3	82013	71553.1	109275	41653	65620.6	57354.7	48108.9	C04230	-	-	-	-	-	-
LIPID-P-0380	LPC(0:0/20:2)	GP	LPC	548.372	547.364	[M+H]+	C28H54NO7P	559382	541423	416111	640253	676324	511415	306964	340456	444251	438283	450735	C04230	-	-	-	-	-	-
LIPID-P-0387	LPC(0:0/22:4)	GP	LPC	572.372	571.364	[M+H]+	C30H54NO7P	3.33148e+06	3.19135e+06	2.45616e+06	3.87072e+06	2.14688e+06	1.25791e+06	753609	701080	1.98832e+06	2.00581e+06	1.91311e+06	C04230	-	-	-	-	-	-
LIPID-P-0390	LPC(0:0/22:5)	GP	LPC	570.364	569.348	[M+H]+	C30H52NO7P	2.66293e+06	2.71456e+06	2.52164e+06	3.55427e+06	3.01452e+07	2.15064e+07	8.53917e+06	1.10787e+07	1.00729e+07	8.99805e+06	9.06285e+06	C04230	-	-	-	-	-	-
LIPID-P-0350	LPC(14:0/0:0)	GP	LPC	468.309	467.301	[M+H]+	C22H46NO7P	105273	111200	51955.9	53761.8	134803	127374	108922	71004.3	89691.5	87672	94913.3	C04230	HMDB0010379	460604	mws2274	20559-16-4	64489	-
LIPID-P-0352	LPC(15:0/0:0)	GP	LPC	482.322	481.317	[M+H]+	C23H48NO7P	153291	105535	85656.8	80073.6	154611	172686	150413	102188	116860	123403	128074	C04230	HMDB0010381	24779458	-	-	580912	-
LIPID-P-0367	LPC(15:1/0:0)	GP	LPC	480.307	479.301	[M+H]+	C23H46NO7P	13616.5	14205.3	13166.7	7372.34	25540.6	20193.7	32773.3	17446.3	17204	16179	14241.6	C04230	-	52924041	-	-	-	-
LIPID-P-0354	LPC(16:0/0:0)	GP	LPC	496.34	495.332	[M+H]+	C24H50NO7P	71037.1	81200.2	69297.3	75017.8	73283.9	87980.7	94597	71558.4	90017.7	79321.4	85416.9	C04230	HMDB0010382	460602	mws0296	-	72998	-
LIPID-P-0368	LPC(16:1/0:0)	GP	LPC	494.325	493.317	[M+H]+	C24H48NO7P	1.34157e+06	3.04116e+06	1.45332e+06	742713	2.86486e+06	1.56898e+06	3.48896e+06	1.43239e+06	1.74559e+06	1.71358e+06	1.78342e+06	C04230	HMDB0010383	24779461	-	76790-27-7	73851	-
LIPID-P-1929	LPC(16:2)	GP	LPC	492.309	491.301	[M+H]+	C24H46NO7P	58796.7	124469	71734.7	41569.7	102370	60867.5	111785	52311.1	61892	68850.9	70566.5	-	-	-	-	-	-	-
LIPID-P-1931	LPC(16:3)	GP	LPC	490.293	489.286	[M+H]+	C24H44NO7P	7867.74	14488.7	7772.8	6209.67	4266.7	9955.3	8472.53	3623.86	8569.16	7750.91	8172.19	-	-	-	-	-	-	-
LIPID-P-0356	LPC(17:0/0:0)	GP	LPC	510.356	509.348	[M+H]+	C25H52NO7P	198719	193701	141846	120935	189528	291656	350282	173580	250169	224295	230335	C04230	HMDB0012108	24779463	-	50930-23-9	74340	-
LIPID-P-0369	LPC(17:1/0:0)	GP	LPC	508.339	507.332	[M+H]+	C25H50NO7P	2.02027e+06	2.59953e+06	1.41863e+06	678595	3.65044e+06	2.7276e+06	4.41078e+06	1.85681e+06	2.24031e+06	2.10173e+06	2.03094e+06	C04230	-	42607442	-	-	-	-
LIPID-P-0358	LPC(18:0/0:0)	GP	LPC	524.372	523.364	[M+H]+	C26H54NO7P	13124.2	9872.28	9386.24	8330.12	7467.23	8333.62	14147.8	7288.37	10460.3	9786.06	9020.56	C04230	HMDB0010384	497299	-	-	73858	-
LIPID-P-0371	LPC(18:1/0:0)	GP	LPC	522.356	521.348	[M+H]+	C26H52NO7P	2.23059e+06	2.76657e+06	1.95959e+06	1.02874e+06	2.98017e+06	2.17208e+06	3.2747e+06	1.53545e+06	1.94414e+06	1.75617e+06	1.85275e+06	C04230	HMDB0010385	53480465	-	-	86255	-
LIPID-P-0379	LPC(18:2/0:0)	GP	LPC	520.34	519.332	[M+H]+	C26H50NO7P	2.99175e+06	2.09234e+06	1.95718e+06	3.08462e+06	2.42284e+06	1.63649e+06	1.73449e+06	1.27183e+06	1.83961e+06	1.76946e+06	1834202	C04230	HMDB0010386	11005824	-	22252-07-9	28733	-
LIPID-P-0383	LPC(18:3/0:0)	GP	LPC	518.325	517.317	[M+H]+	C26H48NO7P	3.82327e+06	3.4825e+06	3.91617e+06	3.84606e+06	26308264	1.37363e+07	1.09909e+07	1.22153e+07	9.16785e+06	9.34329e+06	9.14269e+06	C04230	HMDB0010388	24779469	-	-	88697	-
LIPID-P-0385	LPC(18:4/0:0)	GP	LPC	516.309	515.301	[M+H]+	C26H46NO7P	13881.1	22197.7	22171.2	14853.4	171379	135452	80884	85183.6	62019	59536.5	67161.7	C04230	HMDB0010389	52924047	-	-	88696	-
LIPID-P-0360	LPC(19:0/0:0)	GP	LPC	538.388	537.379	[M+H]+	C27H56NO7P	5755.72	5148.51	3149.87	5541.7	4738.22	7579.52	7175.95	3560.83	5607.68	7542.78	7139.72	C04230	-	24779472	-	-	-	-
LIPID-P-0372	LPC(19:1/0:0)	GP	LPC	536.371	535.364	[M+H]+	C27H54NO7P	243377	224129	119743	93655.5	399510	336871	421258	117997	247206	225214	240073	C04230	-	52924049	-	-	-	-
LIPID-P-0362	LPC(20:0/0:0)	GP	LPC	552.403	551.395	[M+H]+	C28H58NO7P	7392.41	5516.31	3776.15	4113.84	3745.02	7342.3	6229.22	2667.66	5865.77	6769.21	7329.94	C04230	HMDB0010390	24779473	-	108341-80-6	74968	-
LIPID-P-0374	LPC(20:1/0:0)	GP	LPC	550.387	549.379	[M+H]+	C28H56NO7P	77823.4	86701.2	71485.3	47092.5	81661	79112.1	142022	44542.4	76698	59020.2	61568.6	C04230	HMDB0010391	52924051	-	-	88685	-
LIPID-P-0381	LPC(20:2/0:0)	GP	LPC	548.372	547.364	[M+H]+	C28H54NO7P	549587	564141	434999	701998	745189	542805	298117	361138	467880	463558	440949	C04230	HMDB0010392	52924053	-	-	83055	-
LIPID-P-0384	LPC(20:3/0:0)	GP	LPC	546.356	545.348	[M+H]+	C28H52NO7P	2.05081e+06	2.86074e+06	4.07703e+06	2.33126e+06	5.26978e+06	3.25809e+06	2.09276e+06	1.41738e+06	2.71734e+06	2.72677e+06	2.66928e+06	C04230	HMDB0010393	53480467	-	1199257-41-4	74343	-
LIPID-P-0386	LPC(20:4/0:0)	GP	LPC	544.34	543.332	[M+H]+	C28H50NO7P	892128	922013	692981	1.37067e+06	1.61392e+06	928888	356154	542061	874266	787638	886537	C04230	HMDB0010395	24779476	-	60701-99-7	74344	-
LIPID-P-0389	LPC(20:5/0:0)	GP	LPC	542.325	541.317	[M+H]+	C28H48NO7P	1.34538e+06	2.2109e+06	1.87787e+06	2.16773e+06	4.58766e+07	3.34336e+07	1.06121e+07	1.46597e+07	1.34703e+07	1.29376e+07	1.2547e+07	C04230	HMDB0010397	11757087	-	-	-	-
LIPID-P-0382	LPC(22:2/0:0)	GP	LPC	576.403	575.395	[M+H]+	C30H58NO7P	9314.02	8000.89	12019.3	7537.59	3341.48	4177.36	4062.5	1593.21	5160.88	4810.75	6653.21	C04230	HMDB0010400	52924059	-	-	88952	-
LIPID-P-0388	LPC(22:4/0:0)	GP	LPC	572.372	571.364	[M+H]+	C30H54NO7P	3.56226e+06	3.21641e+06	2.40067e+06	3.95415e+06	1.87035e+06	1.25929e+06	915129	712752	2.06193e+06	2.02298e+06	2.00352e+06	C04230	HMDB0010401	52924039	-	-	88953	-
LIPID-P-0391	LPC(22:5/0:0)	GP	LPC	570.364	569.348	[M+H]+	C30H52NO7P	928897	930141	879655	1.26904e+06	1.10307e+07	7.27944e+06	2.975e+06	3.76495e+06	3.26911e+06	3.14236e+06	3.15723e+06	C04230	HMDB0010402	53480475	-	-	74348	-
LIPID-P-0392	LPC(22:6/0:0)	GP	LPC	568.34	567.332	[M+H]+	C30H50NO7P	39687.6	35969.2	64310.6	104773	2.46214e+06	1.33929e+06	422414	613075	608735	611816	619336	C04230	HMDB0010404	10415542	-	-	73873	-
LIPID-P-1933	LPC(24:6)	GP	LPC	596.372	595.364	[M+H]+	C32H54NO7P	162709	112486	126516	165723	52522.1	74842	71095.2	59581.4	107062	92767.6	94380.5	-	-	-	-	-	-	-
LIPID-P-0393	LPC(O-14:0)	GP	LPC-O	454.33	453.322	[M+H]+	C22H48NO6P	100544	76719.9	47326.8	48355.4	42719	50172.3	46794.8	23867.1	52068.8	49657.5	50481.2	C04230	-	15298292	-	-	-	-
LIPID-P-0398	LPC(O-14:1)	GP	LPC-O	452.314	451.306	[M+H]+	C22H46NO6P	11513	6055.06	5524.54	9310.08	7673.7	9561.8	6963.17	6916.36	6586.91	7378	6157.42	C04230	-	10813490	-	-	-	-
LIPID-P-0394	LPC(O-16:0)	GP	LPC-O	482.361	481.353	[M+H]+	C24H52NO6P	2.87904e+06	3.74367e+06	2.85437e+06	2.29797e+06	3.44119e+06	3.54643e+06	3.18567e+06	2.25464e+06	2.99883e+06	2.97303e+06	2.81193e+06	C04230	-	162126	-	-	-	-
LIPID-P-0399	LPC(O-16:1)	GP	LPC-O	480.345	479.338	[M+H]+	C24H50NO6P	801214	862312	589998	827744	1.18758e+06	973253	934830	636876	799676	751285	760278	C04230	-	24779503	-	-	-	-
LIPID-P-0395	LPC(O-18:0)	GP	LPC-O	510.392	509.385	[M+H]+	C26H56NO6P	176756	195089	166260	135960	134466	171162	166461	105208	162423	158458	156999	C04317	HMDB0011149	2733532	-	-	75216	-
LIPID-P-0400	LPC(O-18:1)	GP	LPC-O	508.377	507.369	[M+H]+	C26H54NO6P	298328	311554	260128	204205	272554	259458	147635	150127	228983	214633	218525	C04230	-	21672239	-	-	-	-
LIPID-P-0403	LPC(O-18:2)	GP	LPC-O	506.361	505.353	[M+H]+	C26H52NO6P	16652.6	16196.2	6989.95	10818.2	10621.7	11160.7	9375.8	7639.5	11705.2	11457.4	10359.9	C04230	HMDB0010408	24779513	-	-	84753	-
LIPID-P-0407	LPE(0:0/16:0)	GP	LPE	454.293	453.286	[M+H]+	C21H44NO7P	103830	26308.3	29403.2	49471.4	58781.9	72924.5	27917.2	47175.2	82997.4	84804.6	83512.7	-	HMDB0011473	53480922	-	-	-	-
LIPID-P-0410	LPE(0:0/18:0)	GP	LPE	482.325	481.317	[M+H]+	C23H48NO7P	102188	107861	122348	98475.7	94202.1	93776.6	154660	84925	146420	138305	133023	-	HMDB0011129	53480667	-	-	133144	-
LIPID-P-0417	LPE(0:0/18:1)	GP	LPE	480.309	479.301	[M+H]+	C23H46NO7P	1.82827e+06	1.81585e+06	1.43494e+06	665981	1.3458e+06	1.1548e+06	1.96479e+06	1.14878e+06	1.62742e+06	1.46569e+06	1.48311e+06	-	HMDB0011476	53480925	-	-	76088	-
LIPID-P-0423	LPE(0:0/18:2)	GP	LPE	478.293	477.286	[M+H]+	C23H44NO7P	6.09742e+06	4.16092e+06	3.63813e+06	3.66043e+06	2.65335e+06	1.83734e+06	4.38916e+06	2.17671e+06	3.61275e+06	3.37879e+06	3.43001e+06	-	HMDB0011477	53480926	-	-	76090	-
LIPID-P-0419	LPE(0:0/20:1)	GP	LPE	508.34	507.332	[M+H]+	C25H50NO7P	41686.9	14005.8	17986.6	17972.9	21403.3	20558.5	24467.5	17011.6	34419.6	31935.3	34867.7	-	HMDB0011482	53480931	-	-	-	-
LIPID-P-0429	LPE(0:0/20:3)	GP	LPE	504.309	503.301	[M+H]+	C25H46NO7P	457107	456793	320690	368878	339097	369548	342423	283044	384483	331521	332635	-	-	53480934	-	-	-	-
LIPID-P-0435	LPE(0:0/22:5)	GP	LPE	528.309	527.301	[M+H]+	C27H46NO7P	317962	335557	351255	366764	1.92225e+06	1.44411e+06	1.18166e+06	1.0584e+06	960722	892393	853943	-	HMDB0011494	53480943	-	-	-	-
LIPID-P-0408	LPE(16:0/0:0)	GP	LPE	454.293	453.286	[M+H]+	C21H44NO7P	104350	28693.7	32281.9	41793.6	52084.8	58914.5	32718.8	50488.8	82452.8	84925.8	80651.7	-	HMDB0011503	9547069	-	53862-35-4	73004	-
LIPID-P-0415	LPE(16:1/0:0)	GP	LPE	452.278	451.27	[M+H]+	C21H42NO7P	51368.1	53455.2	35267.5	21067.7	39968.6	35206.7	63452.5	30952	49880.2	44337.2	49970.3	-	HMDB0011474	53480923	-	-	-	-
LIPID-P-0409	LPE(17:0/0:0)	GP	LPE	468.305	467.301	[M+H]+	C22H46NO7P	2849.78	3041.87	1454.4	1306.56	3373.04	1770.44	4654.38	3911.68	3532.85	3041.44	4117.76	-	-	52925149	-	-	-	-
LIPID-P-0416	LPE(17:1/0:0)	GP	LPE	466.29	465.286	[M+H]+	C22H44NO7P	52209.4	58476.5	35688.2	13531.5	55659	40757.8	102109	42815.3	51834.7	54852.5	52205.5	-	-	42607464	-	-	-	-
LIPID-P-0411	LPE(18:0/0:0)	GP	LPE	482.325	481.317	[M+H]+	C23H48NO7P	103364	100354	118730	97897.6	96319.1	99785.6	140422	71160.7	124479	140086	126325	-	HMDB0011130	9547068	-	69747-55-3	75036	-
LIPID-P-0418	LPE(18:1/0:0)	GP	LPE	480.309	479.301	[M+H]+	C23H46NO7P	1.90461e+06	1.82133e+06	1.46191e+06	687544	1.34187e+06	1.15142e+06	1.95129e+06	1.11696e+06	1.68838e+06	1.50735e+06	1.44176e+06	-	HMDB0011506	9547071	-	89576-29-4	74971	-
LIPID-P-0424	LPE(18:2/0:0)	GP	LPE	478.293	477.286	[M+H]+	C23H44NO7P	6.00372e+06	4.192e+06	3.53179e+06	3.52048e+06	2.73886e+06	1.88745e+06	4.4681e+06	2.24392e+06	3.79337e+06	3.41439e+06	3.41968e+06	-	HMDB0011507	52925130	-	85046-18-0	83058	-
LIPID-P-0428	LPE(18:3/0:0)	GP	LPE	476.278	475.27	[M+H]+	C23H42NO7P	123558	169749	146235	97261.8	688110	449288	837451	595966	411962	408230	393852	-	HMDB0011478	53480927	-	-	-	-
LIPID-P-0420	LPE(20:1/0:0)	GP	LPE	508.34	507.332	[M+H]+	C25H50NO7P	39422.5	13095.6	17390.1	18305	23006.7	19510.7	18210.6	16118.5	36542.8	30328	36185.4	-	HMDB0011512	52925139	-	-	-	-
LIPID-P-0426	LPE(20:2/0:0)	GP	LPE	506.325	505.317	[M+H]+	C25H48NO7P	8968.12	6246.78	4970.43	4815.51	9597.82	7548.09	5881.64	5902.33	9382.28	9664.47	8286.53	-	HMDB0011513	52925140	-	-	-	-
LIPID-P-0430	LPE(20:3/0:0)	GP	LPE	504.309	531.332	[M+H]+	C27H50NO7P	107208	149773	267389	87150.1	173856	113734	122099	70483.7	144775	138550	144352	-	HMDB0011516	52925141	-	-	-	-
LIPID-P-0432	LPE(20:4/0:0)	GP	LPE	502.293	501.286	[M+H]+	C25H44NO7P	1.8505e+06	1.94204e+06	1.62974e+06	2.08703e+06	1.69637e+06	1.09152e+06	1.11672e+06	984069	1.77977e+06	1.63895e+06	1.68207e+06	-	HMDB0011487	53480936	-	-	72741	-
LIPID-P-0434	LPE(20:5/0:0)	GP	LPE	500.278	499.27	[M+H]+	C25H42NO7P	70114.6	122301	109785	88199.8	1.19713e+06	995246	846052	626699	528234	489631	506045	-	-	53480938	-	-	-	-
LIPID-P-0421	LPE(22:1/0:0)	GP	LPE	536.372	535.364	[M+H]+	C27H54NO7P	10395.3	1846.61	1943	2621.31	7512.18	9889.16	2509.88	3797.16	17087.4	13974.7	14610.9	-	HMDB0011491	53480940	-	-	-	-
LIPID-P-0427	LPE(22:2/0:0)	GP	LPE	534.356	533.348	[M+H]+	C27H52NO7P	8972.06	3129.39	5833.38	5316.55	2584.01	3489.14	2409.85	2720.92	8509.86	6212.07	7652.79	-	HMDB0011492	53480941	-	-	-	-
LIPID-P-0431	LPE(22:3/0:0)	GP	LPE	532.34	531.332	[M+H]+	C27H50NO7P	97966.5	145045	145925	126194	56353.8	60290.5	75092	74840.5	113024	101686	90509.8	-	-	-	-	-	-	-
LIPID-P-0433	LPE(22:4/0:0)	GP	LPE	530.325	529.317	[M+H]+	C27H48NO7P	453566	411722	345625	461861	137508	96744.9	99391.5	85938.2	280581	253993	266812	-	HMDB0011493	53480942	-	-	-	-
LIPID-P-0436	LPE(22:5/0:0)	GP	LPE	528.309	527.301	[M+H]+	C27H46NO7P	298347	346036	366231	366600	1.88955e+06	1.50463e+06	1.26384e+06	1.13211e+06	962442	921509	835118	-	HMDB0011524	53480954	-	-	-	-
LIPID-P-0437	LPE(22:6/0:0)	GP	LPE	526.293	525.286	[M+H]+	C27H44NO7P	19480.1	12470.5	27478.4	26890.8	400837	274153	228504	178997	170624	163943	172012	-	HMDB0011496	53480945	-	-	72749	-
LIPID-P-0438	LPE(P-16:0)	GP	LPE-P	438.3	437.291	[M+H]+	C21H44NO6P	102643	113270	76603.5	77500.5	90140.8	83369.5	132445	81139.6	127557	108588	113645	-	HMDB0011152	42607469	-	174062-72-7	-	-
LIPID-P-0439	LPE(P-17:0)	GP	LPE-P	452.31	451.306	[M+H]+	C22H46NO6P	7488.26	6474.81	2911.74	5424.57	8307.52	9281.84	12340.6	3940.95	8213.99	6241.7	6898.91	-	-	-	-	-	-	-
LIPID-P-0440	LPE(P-18:0)	GP	LPE-P	466.3	465.322	[M+H]+	C23H48NO6P	177448	167164	147171	132192	164861	164496	200101	134729	195375	183916	182989	-	HMDB0240598	42607470	-	174062-73-8	-	-
LIPID-P-0445	LPE(P-18:1)	GP	LPE-P	464.3	463.306	[M+H]+	C23H46NO6P	34720.5	22116.3	16983	15793.4	16132.1	19318.4	17096.5	17291.7	34852	28586.8	29611.9	-	-	-	-	-	-	-
LIPID-N-0175	LPI(16:0/0:0)	GP	LPI	571.288	572.296	[M-H]-	C25H49O12P	8427.66	5042.23	3791.36	3881.34	3256.92	5867.26	4830.74	5762.52	6505.55	4584.82	5783.4	-	-	42607493	-	-	-	-
LIPID-N-0681	LPI(17:0)	GP	LPI	585.304	586.312	[M-H]-	C26H51O12P	8332.74	4868.19	1626.2	3073.38	6301.27	3613.22	6855.89	6164.25	9356.08	11149.6	7199.91	-	-	52928624	-	-	-	-
LIPID-N-0176	LPI(18:0/0:0)	GP	LPI	599.32	600.327	[M-H]-	C27H53O12P	378511	201751	192890	56903.9	197236	184201	166370	191292	383135	369727	365378	-	HMDB0061696	71581135	-	327620-46-2	-	-
LIPID-N-0179	LPI(18:2/0:0)	GP	LPI	595.288	596.296	[M-H]-	C27H49O12P	17930.9	6815.21	4826.97	11400.6	4874.09	4908.2	4161.99	6274.87	12447.5	10905.4	11141.1	-	-	52928605	-	-	-	-
LIPID-N-0180	LPI(20:3/0:0)	GP	LPI	621.304	622.312	[M-H]-	C29H51O12P	20995.5	20707	25877.7	21050	19944.6	15985.3	10213.8	12330.8	26023.3	28120.7	26820.7	-	-	52928616	-	-	-	-
LIPID-N-0181	LPI(20:4/0:0)	GP	LPI	619.288	620.296	[M-H]-	C29H49O12P	27239.1	17661.6	17196	29279	17950.4	16065.7	9493.99	12932.1	25660.5	27071.7	28410.7	-	-	42607497	-	-	-	-
LIPID-N-0187	LPS(18:0/0:0)	GP	LPS	524.299	525.307	[M-H]-	C24H48NO9P	66225.6	36184.2	37529.8	46113	40097.6	34133.8	26121.2	42486.7	59535.7	56898	61142	-	HMDB0240606	42607474	mws2307	119786-67-3	-	-
LIPID-N-0192	LPS(18:1/0:0)	GP	LPS	522.283	523.291	[M-H]-	C24H46NO9P	86022	65583.3	40192.6	61269.9	63286.6	59855.6	20717.2	84163.5	87679.6	90879.8	86554.7	-	HMDB0240603	9547099	mws2308	89319-60-8	-	-
LIPID-N-0196	LPS(18:2/0:0)	GP	LPS	520.268	521.275	[M-H]-	C24H44NO9P	40455.5	67213.2	43222.8	47289.7	26574.1	17603.3	30274.3	40189	46027.6	43010.2	45232.5	-	-	52926279	-	-	-	-
LIPID-N-0188	LPS(20:0/0:0)	GP	LPS	552.33	553.338	[M-H]-	C26H52NO9P	9	9	9	9	4849.24	4823.6	3104.65	3324.92	4487.57	4256.92	4501.97	-	-	52926280	-	-	-	-
LIPID-N-0198	LPS(20:4/0:0)	GP	LPS	544.268	545.275	[M-H]-	C26H44NO9P	91221.4	128333	89730.2	137457	83501.5	53912.7	44451.7	70591.2	98937.9	100671	110869	-	-	42607475	-	-	-	-
LIPID-N-0199	LPS(20:5/0:0)	GP	LPS	542.252	543.26	[M-H]-	C26H42NO9P	585	4027.97	2304.53	4195	27768	19813.6	16209.5	20641.8	14376.8	15279.5	11588	-	-	52926295	-	-	-	-
LIPID-N-0200	LPS(22:5/0:0)	GP	LPS	570.283	571.291	[M-H]-	C28H46NO9P	8635.12	28332.1	25420.1	25339.2	87359.5	69886.4	60183.2	87400.2	69039.6	66542.3	65066.9	-	-	-	-	-	-	-
LIPID-N-0201	LPS(22:6/0:0)	GP	LPS	568.268	569.275	[M-H]-	C28H44NO9P	3886.78	4364.19	5833.36	5318.1	52128	37490.9	33759.8	42559.2	27798.3	29302.4	31435.2	-	-	52926281	-	-	-	-
LIPID-N-0053	LipoxinA4	FA	Eicosanoid	351.217	352.46	[M-H]-	C20H32O5	2702.56	4316.42	3327.53	3310.92	1492.65	1821.89	2791.41	2765.6	2090.29	1680.18	2026.2	-	HMDB0004385	5280914	-	-	6498	7058
LIPID-P-0274	MG(16:0)	GL	MG	348.321	330.277	[M+NH4]+	C19H38O4	69046.1	105127	121545	101774	127445	81924	111081	129828	110701	118138	107252	C01885	HMDB0011564	3084463	-	32899-41-5	75542	-
LIPID-P-0276	MG(18:0)	GL	MG	376.352	358.308	[M+NH4]+	C21H42O4	84153.4	98305.1	120561	98993.3	117992	87800.5	113636	121992	115418	116968	118248	C01885	HMDB0011131	15560610	-	22610-61-3	75550	-
LIPID-P-1717	MGDG(16:0_18:1)	GL	MGDG	774.61	756.575	[M+NH4]+	C43H80O10	203582	282127	105801	219436	174809	188044	56527.8	360640	245973	262667	261105	-	-	52922103	-	-	-	-
LIPID-P-1728	MGDG(16:0_18:2)	GL	MGDG	772.594	754.559	[M+NH4]+	C43H78O10	132835	373120	224931	296240	89211.8	83392.6	161694	263126	227771	268713	236534	-	-	52922104	-	-	-	-
LIPID-P-1750	MGDG(16:0_20:4)	GL	MGDG	796.594	778.559	[M+NH4]+	C45H78O10	485603	858996	513906	998906	410284	276323	363385	468696	738061	700259	688902	-	-	-	-	-	-	-
LIPID-P-1763	MGDG(16:1_20:4)	GL	MGDG	794.578	776.544	[M+NH4]+	C45H76O10	25159.1	30581.7	17548.4	22077.7	14523	11652.6	21675	19537	24993.9	21693.6	25589.4	-	-	-	-	-	-	-
LIPID-N-1477	PA(10:0_20:4)	GP	PA	611.371	612.379	[M-H]-	C33H57O8P	18177.5	20543.9	23260.4	21593.7	19824.8	21595.9	19839	21241.9	21830.3	21258.3	19735.3	C00416	-	-	-	-	-	-
LIPID-N-1444	PA(12:0_12:0)	GP	PA	535.34	536.348	[M-H]-	C27H53O8P	35162.4	36116.9	33277.8	39545.9	32798.5	24405.9	28597.2	44491.5	40714.6	37320.3	37775.7	C00416	-	9547171	-	-	-	-
LIPID-N-1478	PA(12:0_18:4)	GP	PA	611.371	612.379	[M-H]-	C33H57O8P	912896	1.03652e+06	1.12731e+06	1.02312e+06	1.01085e+06	995912	1.05155e+06	1.12458e+06	1.07079e+06	1.1082e+06	1.08215e+06	C00416	-	52928647	-	-	-	-
LIPID-N-1490	PA(12:0_20:5)	GP	PA	637.387	638.395	[M-H]-	C35H59O8P	51003.9	41561.7	44911.8	44765.9	44200.3	40236.8	42613.8	48701.2	49665.7	54959.1	48979.6	C00416	-	52928654	-	-	-	-
LIPID-N-1479	PA(12:0_22:4)	GP	PA	667.434	668.442	[M-H]-	C37H65O8P	59292.3	59689.4	73359.5	67339.8	67476.3	62864.8	69444.3	74564.8	69085.6	62224.6	67499.8	C00416	-	52928658	-	-	-	-
LIPID-N-1499	PA(12:0_22:6)	GP	PA	663.403	664.41	[M-H]-	C37H61O8P	90598.3	82796.9	103745	98830.9	97865.5	81293.4	92703.9	102884	102761	98815.4	89801	C00416	-	52929409	-	-	-	-
LIPID-N-0624	PA(16:0_18:0)	GP	PA	675.496	676.504	[M-H]-	C37H73O8P	147073	62661.7	37520.4	75505.6	43739.3	74436	57689.9	65970.8	97254.1	92987.9	91438.2	C00416	-	-	-	-	-	-
LIPID-N-1455	PA(16:0_20:1)	GP	PA	701.512	702.52	[M-H]-	C39H75O8P	997521	222026	295385	396201	423556	630247	241025	544436	991379	999091	957691	C00416	HMDB0115094	52929125	-	-	-	-
LIPID-N-1462	PA(16:0_20:2)	GP	PA	699.496	700.504	[M-H]-	C39H73O8P	82929.8	74142.1	66484.4	28260	83700.4	67334.9	72833.9	76097.8	104641	78710.3	86133.3	C00416	HMDB0115535	52929155	-	-	-	-
LIPID-N-1463	PA(17:1_21:1)	GP	PA	727.528	728.536	[M-H]-	C41H77O8P	455707	364204	292822	292932	173850	149688	346451	192280	275735	268197	246874	C00416	-	-	-	-	-	-
LIPID-N-1470	PA(18:0_20:3)	GP	PA	725.512	726.52	[M-H]-	C41H75O8P	830837	1.05936e+06	712615	754330	541828	624500	776044	628770	735970	778031	735315	C00416	HMDB0115566	52929191	-	-	-	-
LIPID-N-1449	PA(18:0_21:0)	GP	PA	745.575	746.583	[M-H]-	C42H83O8P	797325	1.52154e+06	1.4762e+06	641537	1.78503e+06	1.53728e+06	1.65867e+06	1.29372e+06	1.68792e+06	1.62374e+06	1.49895e+06	C00416	-	52928910	-	-	-	-
LIPID-N-1484	PA(18:0_22:4)	GP	PA	751.528	752.536	[M-H]-	C43H77O8P	1.18192e+06	1.46172e+06	915434	1.15677e+06	293006	231751	355101	222750	746707	762430	645178	C00416	HMDB0115328	52929390	-	-	-	-
LIPID-N-0635	PA(18:1_18:1)	GP	PA	699.496	700.504	[M-H]-	C39H73O8P	549005	695662	453872	211969	341853	323873	518947	373548	430707	426559	363119	C00416	HMDB0007865	14057128	-	14268-17-8	83775	-
LIPID-N-0692	PA(18:1_18:2)	GP	PA	697.481	698.489	[M-H]-	C39H71O8P	531480	436644	323371	296570	171597	118859	320654	187198	259524	232684	261576	C00416	-	52929548	-	-	-	-
LIPID-N-1464	PA(18:1_20:1)	GP	PA	727.528	728.536	[M-H]-	C41H77O8P	1.4328e+06	1.52011e+06	1.10578e+06	1.3758e+06	2.12604e+06	709653	807862	832504	3.58442e+06	3.28899e+06	3.35536e+06	C00416	HMDB0115098	52929131	-	-	-	-
LIPID-N-1501	PA(18:1_20:5)	GP	PA	719.465	720.473	[M-H]-	C41H69O8P	7983.93	12166.4	14847	7813.68	24417.2	24093.3	57269.2	15841	29677.9	31270.4	32914.7	C00416	HMDB0115204	52929449	-	-	-	-
LIPID-N-0650	PA(18:1_22:6)	GP	PA	745.481	746.489	[M-H]-	C43H71O8P	44715.4	61332.7	54634.9	61932	75474.8	57788.1	97628.8	38666.6	59222.7	74426.2	62017.5	C00416	-	-	-	-	-	-
LIPID-N-1467	PA(18:1_26:1)	GP	PA	811.622	812.63	[M-H]-	C47H89O8P	5434.1	1190.3	1924.14	3356.77	3103.77	2766.95	1486.77	4127.26	5844.11	3745.24	5132.25	C00416	-	-	-	-	-	-
LIPID-N-1510	PA(18:2_22:5)	GP	PA	745.481	746.489	[M-H]-	C43H71O8P	327648	337938	246005	342948	349507	372226	661724	239997	345250	370338	343595	C00416	-	-	-	-	-	-
LIPID-N-1483	PA(19:0_20:4)	GP	PA	737.512	738.52	[M-H]-	C42H75O8P	1.11397e+06	1.50929e+06	856807	972191	447949	350046	1.0137e+06	338285	1.12864e+06	1.12718e+06	1.05078e+06	C00416	-	52929063	-	-	-	-
LIPID-N-1456	PA(20:0_16:1)	GP	PA	701.512	702.52	[M-H]-	C39H75O8P	190759	324219	209525	20603.1	136799	132831	314858	146478	201099	215859	181365	C00416	HMDB0115065	52929105	-	-	-	-
LIPID-N-1457	PA(20:0_18:1)	GP	PA	729.543	730.551	[M-H]-	C41H79O8P	1.22306e+07	1.42521e+07	1.19308e+07	4.66938e+06	7.06146e+06	8.11848e+06	1.52397e+07	9.12433e+06	1.21754e+07	1.18072e+07	1.00572e+07	C00416	HMDB0115069	52929541	-	-	74942	-
LIPID-N-1465	PA(20:0_18:2)	GP	PA	727.528	728.536	[M-H]-	C41H77O8P	3.62838e+07	2.95584e+07	2.41242e+07	2.32819e+07	1.45465e+07	1.23642e+07	2.7875e+07	1.56402e+07	2.18732e+07	2.1913e+07	1.98243e+07	C00416	HMDB0114958	52928947	-	-	-	-
LIPID-N-1473	PA(20:0_18:3)	GP	PA	725.512	726.52	[M-H]-	C41H75O8P	521004	885444	726850	431851	2.67536e+06	1.99864e+06	3.49988e+06	3.12983e+06	1.80211e+06	1.83575e+06	1.68016e+06	C00416	HMDB0114985	52928976	-	-	-	-
LIPID-N-1475	PA(20:0_20:3)	GP	PA	753.543	754.551	[M-H]-	C43H79O8P	321181	422014	350376	464715	278438	219739	234317	192778	332928	330252	331604	C00416	HMDB0115529	52929113	-	-	-	-
LIPID-N-1486	PA(20:0_20:4)	GP	PA	751.528	752.536	[M-H]-	C43H77O8P	1.08034e+07	1.44898e+07	1.16551e+07	1.55245e+07	9.54939e+06	7.53389e+06	8.2287e+06	7.0674e+06	1.11594e+07	1.13207e+07	1.08673e+07	C00416	HMDB0115156	52929229	-	-	-	-
LIPID-N-1451	PA(20:0_21:0)	GP	PA	773.606	774.614	[M-H]-	C44H87O8P	16487.9	9958.12	10170.6	9895.29	9351.91	11605.4	10427.7	10684.6	18054.4	19365.4	18113.8	C00416	HMDB0115081	52929115	-	-	-	-
LIPID-N-1489	PA(20:0_22:4)	GP	PA	779.559	780.567	[M-H]-	C45H81O8P	2.00191e+06	2.4533e+06	1.96445e+06	2.23447e+06	607095	466256	556088	496813	1.45509e+06	1.40944e+06	1.37026e+06	C00416	HMDB0115085	52929118	-	-	-	-
LIPID-N-1506	PA(20:0_22:6)	GP	PA	775.528	776.536	[M-H]-	C45H77O8P	14443.3	19825	26834.1	26051.7	417781	254912	213764	180731	140254	134199	149866	C00416	HMDB0115413	52929427	-	-	-	-
LIPID-N-1472	PA(20:1_18:2)	GP	PA	725.512	726.52	[M-H]-	C41H75O8P	1.05994e+07	8.95096e+06	5.71399e+06	5.68957e+06	2.13768e+06	2.29793e+06	5.67583e+06	3.29646e+06	5.02383e+06	4.89806e+06	5.04134e+06	C00416	HMDB0114959	52928948	-	-	-	-
LIPID-N-1494	PA(20:1_20:4)	GP	PA	749.512	750.52	[M-H]-	C43H75O8P	3.72904e+06	4.57297e+06	3.15269e+06	3.97761e+06	2.22825e+06	1.59765e+06	1.49908e+06	1.60521e+06	2.66936e+06	2.60415e+06	2.53779e+06	C00416	HMDB0115106	52929141	-	-	-	-
LIPID-N-1507	PA(20:1_22:5)	GP	PA	775.528	776.536	[M-H]-	C45H77O8P	51036.8	78649.2	67930.6	38526	51003.3	70715.5	142875	31181.7	56912.8	45327.3	69546.9	C00416	-	-	-	-	-	-
LIPID-N-1504	PA(20:2_20:4)	GP	PA	747.496	748.504	[M-H]-	C43H73O8P	46897.1	29259.8	24326.3	58655.8	48389.5	13210.6	41517.9	33205.8	41426.6	48646.6	43287.7	C00416	HMDB0115548	52929172	-	-	-	-
LIPID-N-1511	PA(20:2_22:5)	GP	PA	773.512	774.52	[M-H]-	C45H75O8P	112858	155077	87406.3	157427	85199.1	77553.6	119911	44742.5	86555.5	84181.8	103085	C00416	-	-	-	-	-	-
LIPID-N-1513	PA(20:4_22:5)	GP	PA	769.481	770.489	[M-H]-	C45H71O8P	58735.1	85661	51137.9	48009	25414.6	25521.6	39295.2	29622.7	50518.9	41874.2	58916.7	C00416	-	-	-	-	-	-
LIPID-N-1453	PA(21:0_22:0)	GP	PA	801.637	802.645	[M-H]-	C46H91O8P	12736.9	3276.99	6263.85	4679.02	6216.76	6034.3	3454.31	7076.63	13699.5	12085.4	12545.6	C00416	HMDB0115235	52929290	-	-	-	-
LIPID-N-1459	PA(21:0_24:1)	GP	PA	827.653	828.661	[M-H]-	C48H93O8P	9	9	9	9	3473.07	3677.06	1877.74	3599.35	8359.88	6643.95	5285.38	C00416	-	-	-	-	-	-
LIPID-N-0688	PA(22:0_18:1)	GP	PA	757.575	758.583	[M-H]-	C43H83O8P	1.84031e+06	1.58994e+06	535622	544337	1.3833e+06	1.05257e+06	1.27187e+06	1.19303e+06	396828	327615	371177	C00416	-	52929535	-	-	-	-
LIPID-N-1468	PA(24:0_20:2)	GP	PA	811.622	812.63	[M-H]-	C47H89O8P	8224.43	1939.68	4076.11	2200.81	1055	714.486	2939.93	2399.67	7195	6498.26	8498.92	C00416	-	-	-	-	-	-
LIPID-N-1458	PA(25:0_20:1)	GP	PA	827.653	828.661	[M-H]-	C48H93O8P	20450.6	8975.93	11388.3	10623.5	8382.35	12196.4	10730.7	11659.8	22380.4	22039.2	17398.8	C00416	-	-	-	-	-	-
LIPID-N-0980	PC(10:0_18:0)	GP	PC	722.497	677.5	[M+COOH]-	C36H72NO8P	1.55852e+06	1.65384e+06	1.79771e+06	1.57361e+06	1.83057e+06	1.10388e+06	1.61394e+06	1.69782e+06	1.39238e+06	1.68616e+06	1.70497e+06	C00157	-	24778529	-	-	-	-
LIPID-N-0978	PC(12:0_14:1)	GP	PC	692.45	647.453	[M+COOH]-	C34H66NO8P	40319.4	53327.2	47878.5	51764.5	58844	46935.9	51606.7	49313.5	44852.7	44693.5	50719.9	C00157	-	52922114	-	-	-	-
LIPID-N-0983	PC(12:0_16:3)	GP	PC	716.45	671.453	[M+COOH]-	C36H66NO8P	7259.75	5666.68	8157.25	7395.68	10194.7	8320.29	7748.89	5876.79	11010.2	9489.6	9160.55	C00157	-	-	-	-	-	-
LIPID-N-1005	PC(12:0_20:1)	GP	PC	776.544	731.547	[M+COOH]-	C40H78NO8P	12689.8	28104.5	13069.4	14640.1	9774.8	22104	37518.6	7602.94	17079.8	9959.66	10189.2	C00157	-	52922140	-	-	-	-
LIPID-N-1026	PC(12:0_22:4)	GP	PC	798.529	753.531	[M+COOH]-	C42H76NO8P	11090.1	9705.3	12244.5	12636	10906.8	10763.1	10106.1	13614.7	13340.9	10729.5	10904.9	C00157	-	52922156	-	-	-	-
LIPID-N-0979	PC(13:0_14:0)	GP	PC	708.482	663.484	[M+COOH]-	C35H70NO8P	650232	709108	697100	738751	706932	742454	603952	663530	726823	691947	648882	C00157	-	52922160	-	-	-	-
LIPID-N-0984	PC(13:0_16:0)	GP	PC	736.513	691.515	[M+COOH]-	C37H74NO8P	10251.4	25999.4	26693.3	18609.7	201351	183812	168650	179828	125245	119645	121777	C00157	-	52922166	-	-	-	-
LIPID-N-0986	PC(13:0_16:1)	GP	PC	734.497	689.5	[M+COOH]-	C37H72NO8P	9	2687.69	5438.73	2277.35	38709.7	38378.9	56070.3	35997	27425.2	22442.6	17954.7	C00157	-	52922430	-	-	-	-
LIPID-N-0994	PC(13:0_18:0)	GP	PC	764.544	719.547	[M+COOH]-	C39H78NO8P	353396	806615	841200	553217	7.63769e+06	7.0197e+06	8.22583e+06	3.97331e+06	4.09553e+06	3.9973e+06	4.0516e+06	C00157	-	52922174	-	-	-	-
LIPID-N-0996	PC(13:0_18:1)	GP	PC	762.529	717.531	[M+COOH]-	C39H76NO8P	54325.9	208293	103119	145391	1.26497e+06	1.48126e+06	1.46261e+06	902075	826564	826005	792835	C00157	-	52922176	-	-	-	-
LIPID-P-0471	PC(14:0_14:0)	GP	PC	678.507	677.5	[M+H]+	C36H72NO8P	58791.3	207345	78777.6	39277.8	32733.9	156659	90613.1	137538	86383	106573	98877.5	C00157	HMDB0007866	5459377	-	18194-24-6	45240	-
LIPID-N-0214	PC(14:0_16:1)	GP	PC	748.513	703.515	[M+COOH]-	C38H74NO8P	15545	11059.9	12614.8	8376.13	10213.3	12253	9778.03	10524.9	15976.3	17583.6	15867.1	C00157	HMDB0007870	24778615	-	-	84578	-
LIPID-N-0217	PC(14:0_18:1)	GP	PC	776.544	731.547	[M+COOH]-	C40H78NO8P	445574	629283	668382	681093	538559	493351	334542	438000	669164	478080	490359	C00157	HMDB0007872	24778618	-	-	73793	-
LIPID-P-0489	PC(14:0_18:2)	GP	PC	730.539	729.531	[M+H]+	C40H76NO8P	122170	237877	170642	160957	162384	106841	197199	164054	170553	165989	171971	C00157	-	24778764	-	-	-	-
LIPID-N-0246	PC(14:0_18:3)	GP	PC	772.513	727.515	[M+COOH]-	C40H74NO8P	14073	11081.9	9942.67	8432.74	35039.9	20700.9	12603.9	20786.9	20605.2	14244.1	14052	C00157	HMDB0007876	24778625	-	-	86095	-
LIPID-P-0505	PC(14:0_20:4)	GP	PC	754.539	753.531	[M+H]+	C42H76NO8P	223277	398335	374061	431225	597014	536626	699566	592135	657991	653809	606137	C00157	HMDB0007883	24778634	-	-	86102	-
LIPID-P-0513	PC(14:0_20:5)	GP	PC	752.523	751.515	[M+H]+	C42H74NO8P	39567.5	29413.7	13555	20513	88732.6	144608	91904.2	103065	83123.1	85339.7	75484.7	C00157	HMDB0007885	7982995	-	-	-	-
LIPID-P-0520	PC(14:0_22:6)	GP	PC	778.539	777.531	[M+H]+	C44H76NO8P	33340	65830	61056.5	75685.4	452511	562421	539172	528852	419349	376131	480199	C00157	HMDB0007892	24778639	-	-	86162	-
LIPID-N-0993	PC(14:1_16:1)	GP	PC	746.497	701.5	[M+COOH]-	C38H72NO8P	7187.36	16899.9	11028.6	8995.97	41857.3	25194.6	73182.6	13551.7	38565.2	40716.5	36385.1	C00157	-	52922252	-	-	-	-
LIPID-N-1010	PC(14:1_18:1)	GP	PC	774.529	729.531	[M+COOH]-	C40H76NO8P	137407	332037	258392	219922	800075	407160	803555	230679	539281	498558	487755	C00157	HMDB0007906	52922262	-	-	-	-
LIPID-N-0245	PC(14:1_18:2)	GP	PC	772.513	727.515	[M+COOH]-	C40H74NO8P	22741.1	26271.4	16601.3	16768.4	65753.8	27180.1	77116.4	17146.9	78040.9	76973.8	69558.9	C00157	HMDB0007907	52922264	-	-	88906	-
LIPID-P-0473	PC(15:0_16:0)	GP	PC	720.554	719.547	[M+H]+	C39H78NO8P	650240	1.94215e+06	1.67118e+06	1.78494e+06	916178	1.05442e+06	3.04366e+06	1.31689e+06	1.14758e+06	1.10293e+06	1.19954e+06	C00157	HMDB0007935	24778655	-	-	-	-
LIPID-P-0480	PC(15:0_16:1)	GP	PC	718.539	717.531	[M+H]+	C39H76NO8P	104572	518971	280030	339542	282339	290343	450137	281628	384802	352018	330069	C00157	HMDB0007936	24778657	-	-	-	-
LIPID-N-1012	PC(15:0_18:0)	GP	PC	792.575	747.578	[M+COOH]-	C41H82NO8P	331174	728904	843628	498995	4.48309e+06	4.87952e+06	7.79524e+06	3.7301e+06	3.29399e+06	3.35186e+06	3.26429e+06	C00157	HMDB0007937	11787533	-	-	-	-
LIPID-N-0906	PC(15:0_18:1)	GP	PC	790.56	745.562	[M+COOH]-	C41H80NO8P	175081	292118	210397	146795	193514	211089	273582	172833	223618	219752	238022	C00157	HMDB0007938	24778662	-	-	-	-
LIPID-N-0253	PC(15:0_20:3)	GP	PC	814.56	769.562	[M+COOH]-	C43H80NO8P	1.49697e+06	1.44616e+06	940271	1.29912e+06	884673	1.27582e+06	803008	784399	1.15287e+06	964124	1.06404e+06	C00157	HMDB0007948	52922328	-	-	-	-
LIPID-P-0506	PC(15:0_20:4)	GP	PC	768.554	767.547	[M+H]+	C43H78NO8P	424600	511724	385779	664674	364047	502765	470591	430721	755347	676486	746881	C00157	HMDB0007949	52922330	-	-	86344	-
LIPID-P-0514	PC(15:0_20:5)	GP	PC	766.539	765.531	[M+H]+	C43H76NO8P	26245.5	51093.6	12983.9	36125.6	160180	367246	204698	217931	164944	232313	227853	C00157	HMDB0007951	52922332	-	-	-	-
LIPID-N-1019	PC(15:1_18:1)	GP	PC	788.544	743.547	[M+COOH]-	C41H78NO8P	2.68437e+06	2.28819e+06	1.72023e+06	2.24589e+06	1.40173e+06	1.44563e+06	1.31518e+06	2.03915e+06	2.59825e+06	2.37959e+06	2.34214e+06	C00157	-	52922368	-	-	-	-
LIPID-N-1021	PC(15:1_18:2)	GP	PC	786.529	741.531	[M+COOH]-	C41H76NO8P	1542.62	9404.4	12220.8	11046.7	62191.7	30605.8	91050	35586	19022.4	28781.3	30598	C00157	-	52922370	-	-	-	-
LIPID-N-1042	PC(15:1_22:4)	GP	PC	838.56	793.562	[M+COOH]-	C45H80NO8P	320910	332673	318485	339081	30440.1	52178.2	49193	158777	343264	326914	289257	C00157	-	52922402	-	-	-	-
LIPID-P-0472	PC(16:0_14:0)	GP	PC	706.539	705.531	[M+H]+	C38H76NO8P	39218.3	25237.4	14155	16497	24621	41831.5	27057.6	37009.1	27646.7	26767.6	23531.8	C00157	HMDB0007965	24778679	-	-	75304	-
LIPID-N-0206	PC(16:0_16:0)	GP	PC	778.56	733.562	[M+COOH]-	C40H80NO8P	2.12756e+06	1.67958e+06	926146	1.57652e+06	1.60048e+06	1.85986e+06	2.03479e+06	1.47816e+06	1.85039e+06	1.74198e+06	1.88254e+06	C00157	HMDB0000564	452110	mws2275	63-89-8	72999	5548
LIPID-N-0216	PC(16:0_16:1)	GP	PC	776.544	731.547	[M+COOH]-	C40H78NO8P	973058	2.87428e+06	1.78552e+06	1.12282e+06	2.33855e+06	1.48032e+06	2.30307e+06	1.69608e+06	1.77146e+06	1.79766e+06	1.65402e+06	C00157	HMDB0007969	6443788	-	-	74000	-
LIPID-P-0475	PC(16:0_18:0)	GP	PC	762.601	761.593	[M+H]+	C42H84NO8P	8.01307e+06	7.45009e+06	5.29858e+06	6.43442e+06	5.8098e+06	7.99284e+06	1.04032e+07	5.78605e+06	8.08012e+06	7.77485e+06	8.1703e+06	C00157	HMDB0007970	24778686	mws2301	-	73000	-
LIPID-P-0482	PC(16:0_18:1)	GP	PC	760.586	759.578	[M+H]+	C42H82NO8P	4.27172e+06	9.26557e+06	7.6793e+06	4.79553e+06	8.50049e+06	7.18733e+06	9.79612e+06	6.17271e+06	7.074e+06	7.17542e+06	7.33136e+06	C00157	HMDB0007972	5497103	-	-	73001	-
LIPID-P-0490	PC(16:0_18:2)	GP	PC	758.57	757.562	[M+H]+	C42H80NO8P	2.84287e+06	3.75358e+06	3.32051e+06	5.56036e+06	2.7851e+06	2.27706e+06	3.01913e+06	2.3302e+06	3.37758e+06	3.27135e+06	3.56454e+06	C00157	HMDB0007973	5287971	-	-	73002	-
LIPID-P-0498	PC(16:0_18:3)	GP	PC	756.554	755.547	[M+H]+	C42H78NO8P	9.71633e+06	1.53951e+07	1.51835e+07	1.96118e+07	4.37873e+07	3.17345e+07	3.87819e+07	3.92819e+07	34633463	3.29663e+07	3.25327e+07	C00157	HMDB0007974	24778699	-	-	84786	-
LIPID-N-0255	PC(16:0_20:3)	GP	PC	828.575	783.578	[M+COOH]-	C44H82NO8P	715590	1.51114e+06	1.62857e+06	1.31984e+06	1.21174e+06	1.46804e+06	1.49949e+06	1.03184e+06	1.75422e+06	1.55651e+06	1.57719e+06	C00157	HMDB0007980	24778715	-	-	86119	-
LIPID-N-0272	PC(16:0_20:4)	GP	PC	826.56	781.562	[M+COOH]-	C44H80NO8P	1.93188e+06	2.76571e+06	2.32217e+06	3.96144e+06	2.04883e+06	2.24097e+06	1.96709e+06	2.43714e+06	3.36456e+06	3.38252e+06	3.36264e+06	C00157	HMDB0008203	7983442	-	-	86127	-
LIPID-P-0515	PC(16:0_20:5)	GP	PC	780.554	779.547	[M+H]+	C44H78NO8P	141514	271603	218947	339406	2.01627e+06	3.18166e+06	2.2282e+06	2.52071e+06	1.83977e+06	1.84497e+06	1.90694e+06	C00157	HMDB0007984	52922296	-	-	86137	-
LIPID-P-0477	PC(16:0_22:0)	GP	PC	818.664	817.656	[M+H]+	C46H92NO8P	188791	232621	127417	163551	141597	187531	174707	149216	172656	189503	204758	C00157	HMDB0007985	7983123	-	-	86168	-
LIPID-P-0486	PC(16:0_22:1)	GP	PC	816.648	815.64	[M+H]+	C46H90NO8P	771200	562432	368343	476314	504333	286565	1.08813e+06	280899	919933	476473	903154	C00157	HMDB0007986	7983270	-	-	86174	-
LIPID-N-0291	PC(16:0_22:5)	GP	PC	852.575	807.578	[M+COOH]-	C46H82NO8P	142929	214694	228353	286490	994004	1.40388e+06	1.29808e+06	1.34603e+06	837906	863851	844397	C00157	HMDB0007989	24778735	-	-	84795	-
LIPID-N-0303	PC(16:0_22:6)	GP	PC	850.56	805.562	[M+COOH]-	C46H80NO8P	5485.98	2744.66	11057.3	28729.9	153394	170344	104159	126665	137165	135508	125761	C00157	HMDB0007991	6441886	-	-	74963	-
LIPID-N-0228	PC(16:1_16:1)	GP	PC	774.529	729.531	[M+COOH]-	C40H76NO8P	115328	351404	173960	138686	168876	93715.6	176717	129043	185955	166410	170740	C00157	HMDB0008002	24778764	-	-	83717	-
LIPID-N-0231	PC(16:1_18:1)	GP	PC	802.56	757.562	[M+COOH]-	C42H80NO8P	977559	2.63376e+06	1.58544e+06	1.13561e+06	1.65103e+06	955784	1.74918e+06	1.12357e+06	1.4936e+06	1.45911e+06	1.45721e+06	C00157	HMDB0008004	24778766	-	-	84810	-
LIPID-N-0250	PC(16:1_18:2)	GP	PC	800.544	755.547	[M+COOH]-	C42H78NO8P	1.23006e+06	1.80399e+06	1.33704e+06	2.83544e+06	885204	589406	1.10564e+06	710328	1.3361e+06	1.17853e+06	1.15898e+06	C00157	HMDB0008006	24778768	-	-	84567	-
LIPID-N-0266	PC(16:1_18:3)	GP	PC	798.529	753.531	[M+COOH]-	C42H76NO8P	21970.1	38815.9	28896.2	34393.9	121585	76415.2	133086	94216.9	85683.3	80199.7	95429.7	C00157	HMDB0008200	52922835	-	-	89443	-
LIPID-N-0306	PC(16:1_22:5)	GP	PC	850.56	805.562	[M+COOH]-	C46H80NO8P	6566.35	9727.37	10353.6	11831.6	29607.8	38255	46603.2	39600.1	14870	24842.8	27665.1	C00157	HMDB0008693	53479349	-	-	88434	-
LIPID-P-0526	PC(16:1_22:6)	GP	PC	804.554	803.547	[M+H]+	C46H78NO8P	104553	104766	167281	94833.3	386494	720501	1.1994e+06	369468	427940	449179	384871	C00157	HMDB0008023	24778773	-	-	-	-
LIPID-N-1015	PC(17:0_16:1)	GP	PC	790.56	745.562	[M+COOH]-	C41H80NO8P	62554.5	181328	116497	79666.4	29962	66413.1	179618	114641	132550	113368	109569	C00157	-	52922485	-	-	-	-
LIPID-P-0483	PC(17:0_18:1)	GP	PC	774.601	773.593	[M+H]+	C43H84NO8P	1.38336e+07	2.32098e+07	2.04221e+07	1.28256e+07	2.67544e+07	2.69053e+07	3.33871e+07	1.67753e+07	22976948	2.19778e+07	2.24017e+07	C00157	-	24778787	-	-	-	-
LIPID-N-0234	PC(17:0_18:2)	GP	PC	816.575	771.578	[M+COOH]-	C43H82NO8P	1.38753e+06	1.72082e+06	1.53053e+06	2.65783e+06	1.17937e+06	1.05534e+06	1.51275e+06	1.2302e+06	1.57152e+06	1.43238e+06	1.56944e+06	C00157	-	52922491	-	-	-	-
LIPID-P-0501	PC(17:0_20:3)	GP	PC	798.601	797.593	[M+H]+	C45H84NO8P	246535	340596	638046	640716	697704	884381	668868	516429	859767	835517	892624	C00157	-	52922507	-	-	-	-
LIPID-N-1043	PC(17:0_20:5)	GP	PC	838.56	793.562	[M+COOH]-	C45H80NO8P	2479.62	6013.71	15425.8	10300.7	125772	199912	101739	139437	96373.7	84270.3	53874.1	C00157	-	52922509	-	-	-	-
LIPID-P-0491	PC(17:1_18:1)	GP	PC	772.586	771.578	[M+H]+	C43H82NO8P	8.67815e+06	2.42548e+07	2.24279e+07	2.95276e+07	2.34947e+07	2.25799e+07	3.42096e+07	1.89829e+07	2.87074e+07	2.85777e+07	2.78946e+07	C00157	-	52922543	-	-	-	-
LIPID-P-0499	PC(17:1_18:2)	GP	PC	770.57	769.562	[M+H]+	C43H80NO8P	1.40209e+06	1.07756e+06	2.16369e+06	1.6442e+06	2.45598e+06	2.58143e+06	6.61998e+06	2.0047e+06	2.33004e+06	2.21343e+06	2.3449e+06	C00157	-	52922545	-	-	-	-
LIPID-P-0516	PC(17:1_20:4)	GP	PC	794.57	793.562	[M+H]+	C45H80NO8P	263563	195313	420137	144448	778773	1.27705e+06	969421	1.00703e+06	945986	985295	915321	C00157	-	52922565	-	-	-	-
LIPID-N-0204	PC(18:0_12:0)	GP	PC	750.529	705.531	[M+COOH]-	C38H76NO8P	44425.2	73087.2	65883	61730.5	63770.3	74636.6	177836	51063.5	79667.1	74934.4	62709.9	C00157	-	24778808	-	-	-	-
LIPID-N-0207	PC(18:0_14:0)	GP	PC	778.56	733.562	[M+COOH]-	C40H80NO8P	113961	135823	145590	97155.5	154228	144763	253166	97389.4	137060	138896	134590	C00157	HMDB0008031	3082163	-	-	86089	-
LIPID-N-1016	PC(18:0_15:1)	GP	PC	790.56	745.562	[M+COOH]-	C41H80NO8P	360891	378985	558045	379731	4.24862e+06	3.6126e+06	5.09241e+06	2.46244e+06	2.41395e+06	2.51609e+06	2.33305e+06	C00157	-	52922366	-	-	-	-
LIPID-P-0476	PC(18:0_18:0)	GP	PC	790.633	789.625	[M+H]+	C44H88NO8P	792336	732284	689737	731761	623929	931695	1.19035e+06	627153	912792	920465	840622	C00157	HMDB0008036	94190	mws2276	-	83718	-
LIPID-P-0484	PC(18:0_18:1)	GP	PC	788.617	787.609	[M+H]+	C44H86NO8P	1.88241e+06	1.37889e+06	1.92424e+06	768899	1.05332e+06	1.17951e+06	3.15467e+06	850400	1.42655e+06	1.47252e+06	1.46628e+06	C00157	HMDB0008037	24778815	mws2287	-	86109	-
LIPID-P-0492	PC(18:0_18:2)	GP	PC	786.601	785.593	[M+H]+	C44H84NO8P	343422	1.09855e+06	1.37143e+06	485998	679848	652503	736754	447394	854784	949330	604986	C00157	HMDB0008039	6441487	-	-	84822	-
LIPID-P-0494	PC(18:0_20:2)	GP	PC	814.633	813.625	[M+H]+	C46H88NO8P	356195	497927	538295	173735	281769	424541	758224	227291	471319	410149	465931	C00157	HMDB0008045	24778847	-	-	-	-
LIPID-P-0509	PC(18:0_20:4)	GP	PC	810.601	809.593	[M+H]+	C46H84NO8P	185351	136112	177473	153917	103418	139396	170305	90488.4	205731	200889	199406	C00157	HMDB0008048	16219824	-	-	74965	-
LIPID-P-0511	PC(18:0_22:4)	GP	PC	838.633	837.625	[M+H]+	C48H88NO8P	2.03831e+06	1.2287e+06	1.54866e+06	1.45698e+06	372452	490738	947214	328762	1.1586e+06	1.14753e+06	1.19475e+06	C00157	HMDB0008054	24778868	-	-	84565	-
LIPID-N-0296	PC(18:0_22:5)	GP	PC	880.607	835.609	[M+COOH]-	C48H86NO8P	131024	85545.1	139880	118825	359549	556257	643849	357824	407441	387959	404820	C00157	HMDB0008661	53479285	-	-	-	-
LIPID-N-0308	PC(18:0_22:6)	GP	PC	878.591	833.593	[M+COOH]-	C48H84NO8P	6686.43	9920.25	5307.95	22215.4	75822.7	78928.3	79925.5	85065.1	66366.2	60210.9	67553.4	C00157	HMDB0008057	24778876	-	-	84829	-
LIPID-N-1033	PC(18:1_17:2)	GP	PC	814.56	769.562	[M+COOH]-	C43H80NO8P	576663	486218	469057	467231	501579	439994	389564	524313	492409	548212	485722	C00157	-	52922603	-	-	-	-
LIPID-N-0254	PC(18:1_18:2)	GP	PC	828.575	783.578	[M+COOH]-	C44H82NO8P	4.93995e+06	4.11495e+06	5.55373e+06	4.42839e+06	2.90687e+06	2.58265e+06	5.24291e+06	1.88701e+06	4.27422e+06	3.73095e+06	3.79274e+06	C00157	HMDB0008072	53478723	-	-	89691	-
LIPID-N-0290	PC(18:1_20:4)	GP	PC	852.575	807.578	[M+COOH]-	C46H82NO8P	220072	264938	310731	148023	93018.2	280709	320154	219899	329419	190697	172233	C00157	HMDB0008114	24778948	-	-	74671	-
LIPID-N-0905	PC(18:1_20:5)	GP	PC	850.56	805.562	[M+COOH]-	C46H80NO8P	32597.1	10656	56198.8	24448.2	205607	269919	581782	200490	230848	189276	189644	C00157	HMDB0008083	24778898	-	-	86186	-
LIPID-N-0225	PC(18:1_22:0)	GP	PC	888.669	843.672	[M+COOH]-	C48H94NO8P	37170.9	11218	17663.2	12558.4	13725.1	15098.5	15592.9	19470	39424.5	36240.9	33487.2	C00157	HMDB0008531	24779108	-	-	-	-
LIPID-P-0527	PC(18:1_22:6)	GP	PC	832.586	831.578	[M+H]+	C48H82NO8P	6337.82	5005	11765.5	10250.9	54111.4	83065.3	173419	69736.2	36618	48927.1	36858.9	C00157	HMDB0008090	24778901	-	-	84812	-
LIPID-N-0270	PC(18:2_18:2)	GP	PC	826.56	781.562	[M+COOH]-	C44H80NO8P	3.17475e+06	1.72389e+06	2.95364e+06	1.64405e+06	895961	838162	2.9128e+06	473207	1.44554e+06	1.46909e+06	1.56164e+06	C00157	HMDB0008138	5288075	-	998-06-1	42027	-
LIPID-N-0287	PC(18:2_18:3)	GP	PC	824.544	779.547	[M+COOH]-	C44H78NO8P	117141	75205.5	146311	47059.4	218171	198233	651043	127696	219125	201673	199575	C00157	HMDB0008141	52922731	-	-	89577	-
LIPID-N-1041	PC(18:2_19:2)	GP	PC	840.575	795.578	[M+COOH]-	C45H82NO8P	181587	141719	216737	101475	62815.9	56987.8	202970	47964.6	122487	85779.2	98217	C00157	-	-	-	-	-	-
LIPID-N-0304	PC(18:2_20:4)	GP	PC	850.56	805.562	[M+COOH]-	C46H80NO8P	310891	225831	325153	230370	91208.5	115430	199364	75627.6	198735	179191	179423	C00157	HMDB0008147	24778979	-	-	84563	-
LIPID-N-0314	PC(18:2_20:5)	GP	PC	848.544	803.547	[M+COOH]-	C46H78NO8P	9735.52	8525.94	18056.9	2925.21	43750.8	92138.1	146799	42061.1	39823.6	42690.6	42129.9	C00157	HMDB0008149	52922747	-	-	-	-
LIPID-P-0503	PC(18:2_22:1)	GP	PC	840.648	839.64	[M+H]+	C48H90NO8P	118119	115101	247323	79636.3	50076.1	67579.8	141955	26944.2	129635	108806	125562	C00157	HMDB0008596	53479227	-	-	88708	-
LIPID-N-0914	PC(18:2_22:5)	GP	PC	876.575	831.578	[M+COOH]-	C48H82NO8P	38877.1	9234.32	32588.6	12317.8	43577.1	53737.1	101212	36597.9	44797.2	37200.3	19160.6	C00157	HMDB0008154	24778982	-	-	-	-
LIPID-N-0320	PC(18:2_22:6)	GP	PC	874.56	829.562	[M+COOH]-	C48H80NO8P	4063.38	2618.28	20098.7	5545	33931.3	46705.8	104948	31293.3	27748.5	33166	25843.6	C00157	HMDB0008156	24778983	-	-	-	-
LIPID-N-0271	PC(18:3_18:1)	GP	PC	826.56	781.562	[M+COOH]-	C44H80NO8P	182482	236078	338970	188543	682033	576443	927890	537454	604774	591413	557742	C00157	HMDB0008073	53478725	-	-	89692	-
LIPID-P-0485	PC(19:0_18:1)	GP	PC	802.633	801.625	[M+H]+	C45H88NO8P	768482	672161	618497	143069	733066	998054	1.95672e+06	527457	992150	943172	964939	C00157	-	52922955	-	-	-	-
LIPID-P-0493	PC(19:0_18:2)	GP	PC	800.617	799.609	[M+H]+	C45H86NO8P	551888	1.616e+06	1.47739e+06	367973	783525	919784	1.58608e+06	573689	870533	893213	939889	C00157	-	52922957	-	-	-	-
LIPID-N-0277	PC(19:0_20:4)	GP	PC	868.607	823.609	[M+COOH]-	C47H86NO8P	123837	70323.9	93214.6	31416.9	55560.1	90453.5	122865	69777.7	102370	113940	109956	C00157	-	52922975	-	-	-	-
LIPID-N-0285	PC(20:4_16:1)	GP	PC	824.544	779.547	[M+COOH]-	C44H78NO8P	132694	212138	163966	289262	105051	105412	127603	110029	222725	205088	195708	C00157	HMDB0008430	52923283	-	-	88878	-
LIPID-P-0508	PC(20:4_17:0)	GP	PC	796.57	793.562	[M+H]+	C45H80NO8P	1.26213e+06	1.63028e+06	1.57335e+06	2.57845e+06	1.76949e+06	1.89985e+06	1.99377e+06	1.46567e+06	2.94731e+06	2.53065e+06	2.66371e+06	C00157	-	52923285	-	-	-	-
LIPID-N-0319	PC(20:4_20:4)	GP	PC	874.56	829.562	[M+COOH]-	C48H80NO8P	65999.4	32339.5	46139	53121.6	23099.5	7729.45	52003.4	20414.6	33016.5	43019.3	35570	C00157	-	24779072	-	-	-	-
LIPID-N-0292	PC(20:5_18:0)	GP	PC	852.575	807.578	[M+COOH]-	C46H82NO8P	23727.7	26462.2	37533.5	23822.6	161413	275044	301138	148822	202570	179832	181132	C00157	HMDB0008497	52923351	-	-	88924	-
LIPID-N-0276	PC(22:4_16:0)	GP	PC	854.591	809.593	[M+COOH]-	C46H84NO8P	447029	581929	522179	695542	180156	243834	259046	186771	452899	381566	440692	C00157	HMDB0008626	52923621	-	-	88859	-
LIPID-N-0227	PC(24:0_18:1)	GP	PC	916.701	871.703	[M+COOH]-	C50H98NO8P	9428.41	5310.95	8800.96	7702.64	11534.9	16209	6984.98	6947.08	22083.2	22905.2	22479.1	C00157	HMDB0008283	24779051	-	-	86216	-
LIPID-N-0244	PC(24:0_18:2)	GP	PC	914.685	869.687	[M+COOH]-	C50H96NO8P	10425.7	3106.32	1816.75	4416.91	3355.88	5347.63	3625.24	3068.32	7005.05	7882.28	7932.78	C00157	HMDB0008157	53478795	-	-	89589	-
LIPID-P-0553	PC(O-14:0_20:4)	GP	PC-O	740.559	739.552	[M+H]+	C42H78NO7P	1.28266e+07	1.1673e+07	9.60245e+06	1.11677e+07	3.72948e+07	2.52408e+07	2.5165e+07	2.66477e+07	20281808	1.99933e+07	2.08347e+07	C00157	-	24779283	-	-	-	-
LIPID-P-0531	PC(O-16:0_14:0)	GP	PC-O	692.559	691.552	[M+H]+	C38H78NO7P	155724	108886	31443.7	82303.7	67389.9	102299	129084	53562.4	118857	102454	108837	C00157	-	24779275	-	-	-	-
LIPID-P-0536	PC(O-16:0_14:1)	GP	PC-O	690.544	689.536	[M+H]+	C38H76NO7P	242371	317839	182206	175156	351431	363707	342081	269140	343146	362713	310727	C00157	HMDB0013403	52923736	-	-	-	-
LIPID-P-0532	PC(O-16:0_16:0)	GP	PC-O	720.591	719.583	[M+H]+	C40H82NO7P	265326	240726	127429	144103	197216	242042	349058	166047	258980	252297	249900	C00157	-	145911	-	-	-	-
LIPID-P-0537	PC(O-16:0_16:1)	GP	PC-O	718.575	717.567	[M+H]+	C40H80NO7P	1.36091e+06	1.62868e+06	1.20471e+06	1.05862e+06	1.72853e+06	1.8023e+06	1.7245e+06	1.83856e+06	1.5764e+06	1.6548e+06	1.7488e+06	C00157	HMDB0013404	52923742	-	-	89906	-
LIPID-P-0544	PC(O-16:0_18:2)	GP	PC-O	744.591	743.583	[M+H]+	C42H82NO7P	1.62407e+08	1.32118e+08	1.11574e+08	1.26218e+08	6.91223e+07	6.56311e+07	8.63975e+07	6.0616e+07	9.57354e+07	9.61806e+07	9.62047e+07	C00157	HMDB0011151	6443157	-	88542-95-4	86231	-
LIPID-P-0554	PC(O-16:0_20:4)	GP	PC-O	768.591	767.583	[M+H]+	C44H82NO7P	7.13033e+07	9.14363e+07	6.37657e+07	1.08526e+08	6.2584e+07	4.74847e+07	2.93249e+07	3.38385e+07	6.56236e+07	6.66606e+07	6.03233e+07	C00157	-	53481735	-	-	-	-
LIPID-P-0535	PC(O-16:0_22:0)	GP	PC-O	804.685	803.677	[M+H]+	C46H94NO7P	166742	183414	123449	128554	186481	215336	272956	162698	192917	203092	193268	C00157	HMDB0013408	24779329	-	-	86243	-
LIPID-P-0543	PC(O-16:1_16:1)	GP	PC-O	716.559	715.552	[M+H]+	C40H78NO7P	4.30198e+06	2.40365e+06	1.72633e+06	2.18274e+06	969784	864554	1.2688e+06	761661	1.67968e+06	1.58293e+06	1.5803e+06	C00157	-	53481705	-	-	-	-
LIPID-P-0549	PC(O-16:1_18:2)	GP	PC-O	742.575	741.567	[M+H]+	C42H80NO7P	1.75966e+08	1.49124e+08	1.25268e+08	1.90777e+08	1.337e+08	9.81383e+07	1.34306e+08	9.09004e+07	1.29436e+08	1.27608e+08	1.24574e+08	C00157	-	53481709	-	-	-	-
LIPID-P-0559	PC(O-16:1_20:4)	GP	PC-O	766.575	765.567	[M+H]+	C44H80NO7P	8.60126e+07	1.02458e+08	7.26004e+07	1.23637e+08	1.25071e+08	8.08707e+07	4.29016e+07	58408656	94538392	9.70524e+07	9.26498e+07	C00157	-	53481713	-	-	-	-
LIPID-P-0564	PC(O-16:1_20:5)	GP	PC-O	764.559	763.552	[M+H]+	C44H78NO7P	4.16774e+06	5.98177e+06	4.10622e+06	5.59251e+06	6.04004e+07	4.93919e+07	1.88074e+07	2.82402e+07	2.19658e+07	2.16158e+07	2.30174e+07	C00157	-	-	-	-	-	-
LIPID-P-0568	PC(O-16:1_22:6)	GP	PC-O	790.575	789.567	[M+H]+	C46H80NO7P	160694	309368	442227	665479	2.36197e+07	1.78815e+07	5.32004e+06	1.01869e+07	8.50296e+06	7.93558e+06	8.31463e+06	C00157	-	-	-	-	-	-
LIPID-P-0552	PC(O-16:1_24:2)	GP	PC-O	826.669	825.661	[M+H]+	C48H92NO7P	146888	162084	141121	144905	50989.4	50966.4	66557.2	34090.6	109736	98223.3	92148.2	C00157	-	53481745	-	-	-	-
LIPID-P-0545	PC(O-18:0_18:2)	GP	PC-O	772.622	771.614	[M+H]+	C44H86NO7P	1.42959e+06	1.86228e+06	1.2297e+06	947924	1.20087e+06	1.10163e+06	1.17427e+06	791347	964259	1.08197e+06	999967	C00157	HMDB0013418	6443070	-	-	89895	-
LIPID-P-0551	PC(O-18:0_20:3)	GP	PC-O	798.638	797.63	[M+H]+	C46H88NO7P	1.53207e+06	1.73064e+06	1.49525e+06	1.76605e+06	854775	942324	510942	629068	1.3618e+06	1.43682e+06	1.43329e+06	C00157	-	52923798	-	-	-	-
LIPID-P-0555	PC(O-18:0_20:4)	GP	PC-O	796.622	795.614	[M+H]+	C46H86NO7P	1.56308e+07	1.91975e+07	1.59985e+07	1.80017e+07	1.14223e+07	1.02329e+07	6.04256e+06	7.87427e+06	1.57174e+07	1.55519e+07	1.54096e+07	C00157	-	6443065	-	-	-	-
LIPID-P-0566	PC(O-18:0_22:6)	GP	PC-O	820.622	819.614	[M+H]+	C48H86NO7P	594992	735436	557578	590836	3.02301e+06	3.39989e+06	1.7462e+06	1.99912e+06	2.21205e+06	1.99875e+06	2.0651e+06	C00157	HMDB0013422	24779341	-	-	86252	-
LIPID-P-0538	PC(O-18:1_16:0)	GP	PC-O	746.606	745.599	[M+H]+	C42H84NO7P	1.26236e+08	1.79035e+08	117639126	4.56889e+07	8.31649e+07	9.26842e+07	1.65473e+08	7.18674e+07	1.06589e+08	106555938	1.0266e+08	C00157	HMDB0013426	53481719	-	-	84825	-
LIPID-P-0550	PC(O-18:1_18:2)	GP	PC-O	770.606	769.599	[M+H]+	C44H84NO7P	2.54299e+07	2.05979e+07	1.90586e+07	1.47937e+07	1.16156e+07	1.35051e+07	1.02492e+07	8.82853e+06	1.50135e+07	1.40071e+07	1.41097e+07	C00157	-	16759365	-	155575-01-2	-	-
LIPID-P-0546	PC(O-18:1_20:1)	GP	PC-O	800.653	799.645	[M+H]+	C46H90NO7P	241753	209553	306124	151366	264229	279345	305205	214422	332133	351858	356396	C00157	-	53481737	-	-	-	-
LIPID-P-0560	PC(O-18:1_20:4)	GP	PC-O	794.606	793.599	[M+H]+	C46H84NO7P	1.2545e+07	1.57905e+07	1.09438e+07	1.34101e+07	3.0444e+07	2.84269e+07	1.55136e+07	1.67978e+07	2.12572e+07	2.06168e+07	2.03246e+07	C00157	-	24779379	-	-	-	-
LIPID-P-0541	PC(O-18:1_22:0)	GP	PC-O	830.7	829.692	[M+H]+	C48H96NO7P	496574	490048	356168	381706	490411	643616	628685	507528	579165	622803	510686	C00157	-	53481731	-	-	-	-
LIPID-P-0547	PC(O-18:1_22:1)	GP	PC-O	828.685	827.677	[M+H]+	C48H94NO7P	117013	89803	79964.3	54478.6	58427.3	73972	103220	52078.9	81727.3	78307.4	78153.8	C00157	-	-	-	-	-	-
LIPID-P-0569	PC(O-18:1_22:6)	GP	PC-O	818.606	817.599	[M+H]+	C48H84NO7P	952795	1.2192e+06	714253	1.20005e+06	7.67918e+06	6.99239e+06	660459	1.68142e+06	3.20491e+06	3.27288e+06	3.2836e+06	C00157	-	-	-	-	-	-
LIPID-P-0565	PC(O-18:2_20:4)	GP	PC-O	792.591	791.583	[M+H]+	C46H82NO7P	1.83645e+07	2.22223e+07	1.29517e+07	2.26335e+07	6.71806e+07	5.28881e+07	2.55738e+07	3.3646e+07	3.3068e+07	3.31978e+07	3.30913e+07	C00157	HMDB0013409	16759366	-	-	86248	-
LIPID-P-0556	PC(O-20:0_20:4)	GP	PC-O	824.653	823.645	[M+H]+	C48H90NO7P	318279	402416	302779	348974	165622	152596	97771.6	82424.9	193553	178825	216314	C00157	HMDB0013442	52923852	-	-	-	-
LIPID-P-0561	PC(O-20:1_20:4)	GP	PC-O	822.638	821.63	[M+H]+	C48H88NO7P	1.05527e+06	1.25409e+06	1.24941e+06	1.10472e+06	4.67978e+06	5.40824e+06	2.68652e+06	2.7098e+06	2.59166e+06	2.68311e+06	2.64826e+06	C00157	-	53481743	-	-	-	-
LIPID-N-1048	PE(12:0_14:0)	GP	PE	606.413	607.421	[M-H]-	C31H62NO8P	26574.6	25012.3	15639.9	22157.9	27518	22217.2	22841.7	17641.4	26308.6	27187	26992.5	C00350	-	20843279	-	-	-	-
LIPID-N-1049	PE(12:0_16:0)	GP	PE	634.445	635.453	[M-H]-	C33H66NO8P	13908.3	14079.6	15474.5	12645.5	13116.9	12883	11589.4	12948.4	17456	16583.2	15479.5	C00350	-	52924955	-	-	-	-
LIPID-N-1052	PE(12:0_16:1)	GP	PE	632.429	633.437	[M-H]-	C33H64NO8P	1959.21	2087.62	3087.37	790	3700.58	4126.05	3991.69	3447.41	3931.43	3349	3152.32	C00350	-	52924069	-	-	-	-
LIPID-N-1051	PE(12:0_17:0)	GP	PE	648.46	649.468	[M-H]-	C34H68NO8P	38492.5	40730	48815.8	42470.6	39647.3	38048.6	39887.5	45877	48376.8	40629.3	43032.7	C00350	-	52924070	-	-	-	-
LIPID-N-1053	PE(12:0_17:1)	GP	PE	646.445	647.453	[M-H]-	C34H66NO8P	1.14463e+06	1.14883e+06	1.28727e+06	1.21679e+06	1.20986e+06	1.0807e+06	1.08108e+06	1.15347e+06	1.28924e+06	1.12913e+06	1.26926e+06	C00350	-	52924071	-	-	-	-
LIPID-N-1054	PE(12:0_18:1)	GP	PE	660.46	661.468	[M-H]-	C35H68NO8P	74238.6	90875.3	87947.2	80672.4	85889.1	68822.1	68175	75826.6	79178.5	78630.3	80300.5	C00350	-	9547934	-	-	-	-
LIPID-N-1074	PE(12:0_22:4)	GP	PE	710.476	711.484	[M-H]-	C39H70NO8P	2421.28	3292.56	3213.62	3644.89	3410.85	3236.13	3124.74	2859.52	2256.97	1250.26	1948.81	C00350	-	52924087	-	-	-	-
LIPID-N-1050	PE(13:0_15:0)	GP	PE	634.445	635.453	[M-H]-	C33H66NO8P	4.28557e+06	4.64863e+06	4.97436e+06	4.74866e+06	3.97645e+06	4.20852e+06	3.99826e+06	4.64697e+06	4.13006e+06	4.39123e+06	4.78112e+06	C00350	-	52924934	-	-	-	-
LIPID-N-1058	PE(13:0_19:2)	GP	PE	686.476	687.484	[M-H]-	C37H70NO8P	61324.5	63916.3	70150.8	65333.2	65709.3	65491.7	65600.1	56837.1	56922.7	59840.9	63398.8	C00350	-	-	-	-	-	-
LIPID-N-1073	PE(13:0_20:4)	GP	PE	696.46	697.468	[M-H]-	C38H68NO8P	613061	637539	657085	668572	641868	638256	625581	620970	666679	630592	610882	C00350	-	52924105	-	-	-	-
LIPID-N-1084	PE(13:0_20:5)	GP	PE	694.445	695.453	[M-H]-	C38H66NO8P	1.34719e+07	1.41915e+07	1.4658e+07	1.44344e+07	1.42307e+07	1.38019e+07	1.37475e+07	1.4082e+07	1.42709e+07	1.3854e+07	1.32122e+07	C00350	-	52924106	-	-	-	-
LIPID-N-1060	PE(14:0_20:2)	GP	PE	714.507	715.515	[M-H]-	C39H74NO8P	16315.8	42534.4	20533.2	38418.4	18603.3	12377.4	22832.6	11388.3	21447.9	21737	23254.7	C00350	HMDB0008835	52924121	-	-	-	-
LIPID-N-0333	PE(15:0_18:1)	GP	PE	702.509	703.515	[M-H]-	C38H74NO8P	60689.2	200378	48942.4	12929.5	84781.4	113283	106822	137718	93142.9	162715	102244	C00350	-	52924245	-	-	-	-
LIPID-N-1059	PE(15:0_18:2)	GP	PE	700.492	701.5	[M-H]-	C38H72NO8P	3.3598e+06	2.76532e+06	2.49337e+06	1.93175e+06	1.52227e+06	1.05868e+06	3.17255e+06	1.43503e+06	2.19921e+06	2.17159e+06	2.03307e+06	C00350	HMDB0009087	52924358	-	-	-	-
LIPID-N-0334	PE(16:0_18:1)	GP	PE	716.523	717.531	[M-H]-	C39H76NO8P	1.21097e+06	2.11187e+06	1.25477e+06	893687	1.87872e+06	1.32576e+06	1.65479e+06	1.41636e+06	1.72874e+06	1.57399e+06	1.66359e+06	C00350	HMDB0005320	5283496	-	-	73007	-
LIPID-N-0383	PE(16:0_20:4)	GP	PE	738.507	739.515	[M-H]-	C41H74NO8P	861050	1.86539e+06	912835	2.05697e+06	1.16134e+06	803644	923220	1.20214e+06	1.4825e+06	1.46401e+06	1.41161e+06	C00350	HMDB0008937	9546800	-	-	73009	-
LIPID-N-0397	PE(16:0_20:5)	GP	PE	736.492	737.5	[M-H]-	C41H72NO8P	5918.87	33633	28329.6	32535.5	368871	401855	153756	359023	212124	221525	206361	C00350	HMDB0008939	52924919	-	-	-	-
LIPID-N-0389	PE(16:0_22:4)	GP	PE	766.539	767.547	[M-H]-	C43H78NO8P	186068	239516	107880	244018	62716.2	51596.1	48155.3	57640.3	149665	127017	128840	C00350	HMDB0008943	9546817	-	-	84549	-
LIPID-N-0401	PE(16:0_22:5)	GP	PE	764.523	765.531	[M-H]-	C43H76NO8P	50090.6	92330.1	45135.7	72374.6	366737	279417	242612	344492	202023	206519	215691	C00350	HMDB0009005	52924902	-	-	-	-
LIPID-N-0331	PE(16:1_16:0)	GP	PE	688.492	689.5	[M-H]-	C37H72NO8P	16990	76423.8	39120.3	34996.9	58228.5	37031.5	65277.9	19041	42041.8	62234.4	46720	C00350	HMDB0008956	52924223	-	-	-	-
LIPID-N-0335	PE(16:1_18:0)	GP	PE	716.523	717.531	[M-H]-	C39H76NO8P	78193.9	228489	156681	60527.9	202249	138640	69023	128639	177227	170886	165045	C00350	HMDB0008958	52924227	-	-	-	-
LIPID-N-0366	PE(16:1_18:2)	GP	PE	712.492	713.5	[M-H]-	C39H72NO8P	318503	227443	269951	340418	126728	111468	189715	95401.6	225775	206004	229900	C00350	HMDB0008961	52924917	-	-	-	-
LIPID-N-0396	PE(16:1_20:4)	GP	PE	736.492	737.5	[M-H]-	C41H72NO8P	139224	172640	179893	260727	162591	106694	191169	121231	180542	188917	187277	C00350	HMDB0008970	52924915	-	-	-	-
LIPID-N-1075	PE(16:2_18:2)	GP	PE	710.476	711.484	[M-H]-	C39H70NO8P	173296	207918	92321.9	61961.6	56791.5	94083.9	117418	95793.6	110800	79298.9	94327.1	C00350	-	-	-	-	-	-
LIPID-N-1063	PE(17:0_18:2)	GP	PE	728.523	729.531	[M-H]-	C40H76NO8P	101877	176928	114151	241436	211654	141517	203520	175392	196595	207623	181788	C00350	-	42627790	-	-	-	-
LIPID-N-0386	PE(17:0_20:4)	GP	PE	752.524	753.531	[M-H]-	C42H76NO8P	2.18759e+06	3.18079e+06	2.49471e+06	2.89396e+06	2.8861e+06	2.24876e+06	1.96512e+06	1.66577e+06	2.94232e+06	2.82388e+06	3.0699e+06	C00350	-	5283493	-	-	-	-
LIPID-N-0398	PE(17:0_20:5)	GP	PE	750.507	751.515	[M-H]-	C42H74NO8P	25843	104276	42441.9	37502.3	646502	652543	519059	573832	356722	346746	308520	C00350	-	52924256	-	-	-	-
LIPID-N-0402	PE(17:0_22:5)	GP	PE	778.545	779.547	[M-H]-	C44H78NO8P	25005.8	195517	130371	149595	195693	743143	410714	542184	390144	427861	439436	C00350	-	-	-	-	-	-
LIPID-N-0351	PE(17:1_18:1)	GP	PE	728.521	729.531	[M-H]-	C40H76NO8P	280984	474950	152930	546545	297877	197441	173330	164566	620690	575504	662009	C00350	-	52924273	-	-	-	-
LIPID-N-0367	PE(17:1_18:2)	GP	PE	726.511	727.515	[M-H]-	C40H74NO8P	453964	408505	287998	322727	200329	180953	298795	175894	231609	235003	256713	C00350	-	52924274	-	-	-	-
LIPID-N-0353	PE(18:0_18:2)	GP	PE	742.539	743.547	[M-H]-	C41H78NO8P	1.70432e+07	1.87696e+07	2.39531e+07	3.12857e+07	1.65541e+07	1.16714e+07	1.81409e+07	1.20314e+07	1.96173e+07	2.0464e+07	1.95297e+07	C00350	HMDB0008994	9546749	-	-	-	-
LIPID-N-1070	PE(18:0_18:3)	GP	PE	740.523	741.531	[M-H]-	C41H76NO8P	370148	727477	210573	523475	3.35505e+06	2.39484e+06	2.41629e+06	2.2492e+06	1.9389e+06	1.87356e+06	1.81479e+06	C00350	HMDB0008995	52924329	-	-	-	-
LIPID-N-0400	PE(18:0_20:5)	GP	PE	764.523	765.531	[M-H]-	C43H76NO8P	614277	1.24285e+06	1.49273e+06	841420	1.13701e+07	1.16698e+07	1.45568e+07	6.47674e+06	6.6413e+06	6.82581e+06	5.70763e+06	C00350	HMDB0009453	52924674	-	-	-	-
LIPID-N-1057	PE(18:0_22:1)	GP	PE	800.617	801.625	[M-H]-	C45H88NO8P	40584.5	10990.8	15236.7	19562.4	27763.3	23608.8	10029.1	28847.7	69144.9	62855.8	63551.2	C00350	-	52924334	-	-	-	-
LIPID-N-0403	PE(18:0_22:5)	GP	PE	792.554	793.562	[M-H]-	C45H80NO8P	607895	1.44424e+06	1.59577e+06	998298	8.49839e+06	8.03034e+06	1.3564e+07	6.68804e+06	5.81909e+06	5.71979e+06	5.60525e+06	C00350	HMDB0009586	53479897	-	-	-	-
LIPID-N-0349	PE(18:1_16:1)	GP	PE	714.507	715.515	[M-H]-	C39H74NO8P	58238.2	243862	534363	76595.9	122989	100444	204542	135040	139595	113793	128106	C00350	HMDB0009023	53479622	-	-	-	-
LIPID-N-0352	PE(18:1_18:1)	GP	PE	742.539	743.547	[M-H]-	C41H78NO8P	6.28823e+06	1.20973e+07	1.21925e+07	4.90587e+06	9.15682e+06	7.80008e+06	1.11607e+07	7.73097e+06	9.99401e+06	9.986e+06	1.01816e+07	C00350	HMDB0009025	53479624	-	-	-	-
LIPID-N-0368	PE(18:1_18:2)	GP	PE	740.523	741.531	[M-H]-	C41H76NO8P	8.97961e+06	1.10098e+07	1.5723e+07	1.32459e+07	6.64756e+06	4.99411e+06	1.05357e+07	5.40595e+06	1.06334e+07	9.16512e+06	9.61819e+06	C00350	HMDB0009060	9546753	-	-	74977	-
LIPID-N-1078	PE(18:1_18:3)	GP	PE	738.507	739.515	[M-H]-	C41H74NO8P	18079.2	29471	30487.1	34687.3	106542	65799.5	69877.2	65091	65693.5	72880	69930.4	C00350	HMDB0009061	52924344	-	-	-	-
LIPID-N-0399	PE(18:1_20:4)	GP	PE	764.523	765.531	[M-H]-	C43H76NO8P	111246	208952	801089	835372	472043	373317	714294	85465.8	151290	166840	183537	C00350	HMDB0009036	53479635	-	-	-	-
LIPID-N-0416	PE(18:1_22:5)	GP	PE	790.539	791.547	[M-H]-	C45H78NO8P	193851	404437	378304	294692	1.36262e+06	1.41466e+06	2.87584e+06	1.22085e+06	1.133e+06	1.17261e+06	1.1057e+06	C00350	-	-	-	-	-	-
LIPID-N-0363	PE(18:1_24:1)	GP	PE	826.633	827.64	[M-H]-	C47H90NO8P	19028.3	6380.56	6887.47	6904.11	9881.14	12141.5	7978.7	11741.8	22393.6	20975	21914.8	C00350	HMDB0009527	53479865	-	-	-	-
LIPID-N-0350	PE(18:2_16:0)	GP	PE	714.507	715.515	[M-H]-	C39H74NO8P	1.32521e+06	1.47612e+06	953935	2.14368e+06	1.25983e+06	754678	920794	1.178e+06	1.47052e+06	1.22221e+06	1.26159e+06	C00350	HMDB0009088	52924895	-	-	-	-
LIPID-N-0382	PE(18:2_18:2)	GP	PE	738.507	739.515	[M-H]-	C41H74NO8P	830296	799855	918014	1.09593e+06	523754	458227	1.14285e+06	367335	729363	761406	733726	C00350	HMDB0005350	9546812	-	20707-71-5	84846	-
LIPID-N-1085	PE(18:2_18:3)	GP	PE	736.492	737.5	[M-H]-	C41H72NO8P	28549.5	18396.5	20256.4	19293.2	55924.4	45398.5	108773	46137.9	45090.8	52853.7	50353.1	C00350	HMDB0009094	52924365	-	-	-	-
LIPID-N-0375	PE(18:2_22:1)	GP	PE	796.586	797.593	[M-H]-	C45H84NO8P	860101	718904	635055	565030	337261	340319	774939	417632	575333	479396	532289	C00350	-	53479639	-	-	-	-
LIPID-N-1098	PE(18:2_22:5)	GP	PE	788.523	789.531	[M-H]-	C45H76NO8P	410510	504287	428806	785367	388072	413936	600396	369794	580467	481833	474593	C00350	-	-	-	-	-	-
LIPID-N-0365	PE(18:3_16:0)	GP	PE	712.492	713.5	[M-H]-	C39H72NO8P	25669.6	42631.5	14947.7	25030.6	226189	155271	102887	168930	126132	101863	142178	C00350	HMDB0009154	9546752	-	-	-	-
LIPID-N-0384	PE(18:3_18:1)	GP	PE	738.507	739.515	[M-H]-	C41H74NO8P	172195	268841	360971	174348	1.04745e+06	752941	1.26859e+06	736671	598200	557193	565224	C00350	HMDB0009124	53479673	-	-	-	-
LIPID-N-1095	PE(20:1_20:5)	GP	PE	790.539	791.547	[M-H]-	C45H78NO8P	3376.9	13336	3925.5	7755	54531.9	101485	75936.2	43179.8	96738.3	87437.6	91860.2	C00350	HMDB0009269	52924565	-	-	-	-
LIPID-N-0356	PE(20:2_18:0)	GP	PE	770.57	771.578	[M-H]-	C43H82NO8P	102043	119953	279166	74739.9	140979	104833	260375	67027.3	158986	158823	134606	C00350	HMDB0009288	52924583	-	-	-	-
LIPID-N-1090	PE(20:2_18:3)	GP	PE	764.523	765.531	[M-H]-	C43H76NO8P	39681.9	20631.5	57341.8	17861	80263.4	80474.5	219801	37137.5	75668.4	60180.1	65010	C00350	HMDB0009132	52924401	-	-	-	-
LIPID-N-1096	PE(20:2_20:4)	GP	PE	790.539	791.547	[M-H]-	C45H78NO8P	5.64742e+06	6.31589e+06	5.71808e+06	6.97369e+06	4.73244e+06	3.03369e+06	3.12035e+06	3.02298e+06	4.87458e+06	4.74337e+06	4.93205e+06	C00350	HMDB0009300	52924595	-	-	-	-
LIPID-N-1099	PE(20:2_20:5)	GP	PE	788.523	789.531	[M-H]-	C45H76NO8P	117912	257260	203523	125477	1.79145e+06	1.50437e+06	1.58081e+06	1.05554e+06	728019	786354	797773	C00350	HMDB0009302	52924596	-	-	-	-
LIPID-N-1101	PE(20:2_22:5)	GP	PE	816.554	817.562	[M-H]-	C47H80NO8P	430308	440127	491180	497279	2.14228e+06	1.69136e+06	1.45222e+06	1.54553e+06	1.04876e+06	1.07097e+06	1.05619e+06	C00350	-	-	-	-	-	-
LIPID-N-1105	PE(20:2_22:6)	GP	PE	814.539	815.547	[M-H]-	C47H78NO8P	9691.66	21975.1	27139.9	20435.4	313449	179624	153788	140468	123492	127659	118386	C00350	HMDB0009309	52924602	-	-	-	-
LIPID-N-1106	PE(20:3_22:6)	GP	PE	812.523	813.531	[M-H]-	C47H76NO8P	192389	247919	199452	299973	230891	164694	60639	141767	238107	172011	195279	C00350	HMDB0009375	52924633	-	-	-	-
LIPID-N-1104	PE(20:4_20:4)	GP	PE	786.507	787.515	[M-H]-	C45H74NO8P	45627.1	38115.8	35328.2	14270.3	6580	23124.1	51136.5	12932	38884.2	37558.3	31121.2	C00350	HMDB0009399	52924874	-	-	-	-
LIPID-N-0409	PE(20:5_16:1)	GP	PE	734.476	735.484	[M-H]-	C41H70NO8P	1543.78	3345.65	4335.03	2039.74	37036.1	42870.7	70578.5	41549.2	30868.2	28107.3	21714.1	C00350	HMDB0009452	52924670	-	-	-	-
LIPID-N-0412	PE(20:5_18:1)	GP	PE	762.507	763.515	[M-H]-	C43H74NO8P	96933.4	222290	338053	144451	2.07254e+06	2.22094e+06	3.54862e+06	1.43379e+06	1.27451e+06	1.22572e+06	1.14086e+06	C00350	HMDB0009454	53479832	-	-	-	-
LIPID-N-0424	PE(20:5_18:2)	GP	PE	760.492	761.5	[M-H]-	C43H72NO8P	3657.42	9126.61	12233.8	2575.76	106354	131402	250818	67888.2	76956.1	91845	83082.3	C00350	HMDB0009456	52924675	-	-	-	-
LIPID-N-0343	PE(22:0_18:1)	GP	PE	800.617	801.625	[M-H]-	C45H88NO8P	14392.6	4501.63	7875.1	7092.83	8296.01	9411.67	4926.04	9708.46	16323	15679.4	14944.9	C00350	HMDB0009487	9546853	-	-	-	-
LIPID-N-0344	PE(22:1_18:0)	GP	PE	800.617	801.625	[M-H]-	C45H88NO8P	26457.4	6271.86	7914.01	10883.7	16458.2	13909.1	4577.8	18812.4	38981.5	36770.5	38889.6	C00350	HMDB0009519	53479857	-	-	-	-
LIPID-N-1103	PE(22:2_22:5)	GP	PE	844.586	845.593	[M-H]-	C49H84NO8P	456247	499414	699825	572016	2.75561e+06	2.65571e+06	2.14492e+06	1.95859e+06	1.57754e+06	1.40404e+06	1.35215e+06	C00350	-	-	-	-	-	-
LIPID-N-1108	PE(22:5_22:6)	GP	PE	836.523	837.531	[M-H]-	C49H76NO8P	191020	237363	218791	289212	1.77146e+06	1.38686e+06	703959	918149	744629	677511	638134	C00350	-	-	-	-	-	-
LIPID-N-0413	PE(22:6_16:0)	GP	PE	762.507	763.515	[M-H]-	C43H74NO8P	1968.99	8028.3	3912.54	4115	41367.4	13738.6	34541.2	37538.7	46320.7	28779.3	35559.4	C00350	HMDB0009682	52924862	-	-	-	-
LIPID-N-0415	PE(22:6_18:0)	GP	PE	790.539	791.547	[M-H]-	C45H78NO8P	203286	304588	598946	272251	4.95347e+06	3.97628e+06	5.60519e+06	2.78761e+06	2.65028e+06	2.29869e+06	2.40496e+06	C00350	HMDB0009012	9546798	-	-	78266	-
LIPID-N-0426	PE(22:6_18:1)	GP	PE	788.523	789.531	[M-H]-	C45H76NO8P	10156.7	14241.9	33635.7	15233.4	238049	156809	287051	83342.8	156111	170795	170829	C00350	HMDB0009685	53479975	-	-	-	-
LIPID-N-0345	PE(24:0_18:1)	GP	PE	828.648	829.656	[M-H]-	C47H92NO8P	24612.3	10680.9	10204	11842.6	14689.4	20455.8	11604.8	21500.6	30036.3	28679.1	29536.3	C00350	HMDB0009719	9546993	-	-	-	-
LIPID-N-1083	PE(24:0_20:4)	GP	PE	850.633	851.64	[M-H]-	C49H90NO8P	3548.58	7012.18	12419.7	5866.89	6345.64	6347.42	3896.28	4185.04	6229.65	8396.6	6580.03	C00350	-	-	-	-	-	-
LIPID-N-0806	PE(O-15:1_20:4)	GP	PE-O	708.497	709.505	[M-H]-	C40H72NO7P	640826	642752	429883	689508	539336	331338	599857	393603	411914	446092	431829	-	-	-	-	-	-	-
LIPID-N-0835	PE(O-15:1_22:5)	GP	PE-O	734.512	735.52	[M-H]-	C42H74NO7P	83213.6	28249.9	25353.6	41584.3	380040	297809	325725	276208	107068	110025	122229	-	-	-	-	-	-	-
LIPID-N-0736	PE(O-16:0_18:1)	GP	PE-O	702.544	703.552	[M-H]-	C39H78NO7P	960798	1.23376e+06	489422	426395	572529	262441	1.34004e+06	601944	361496	823163	601570	-	HMDB0011157	42607455	-	-	-	-
LIPID-N-0749	PE(O-16:0_18:2)	GP	PE-O	700.528	701.536	[M-H]-	C39H76NO7P	3.27904e+06	3.16538e+06	2.37781e+06	2.03919e+06	1.49455e+06	1.13854e+06	3.10265e+06	1.40798e+06	2.12232e+06	2.0457e+06	1.95788e+06	-	-	52925035	-	-	-	-
LIPID-N-0732	PE(O-16:0_20:0)	GP	PE-O	732.591	733.599	[M-H]-	C41H84NO7P	55039	9775.47	11742	19147.5	18501.4	21692	8094.49	21880.4	44858.9	42948.8	40125.3	-	-	9547049	-	-	-	-
LIPID-N-0772	PE(O-16:0_20:3)	GP	PE-O	726.544	727.552	[M-H]-	C41H78NO7P	89799.9	585278	681613	294484	465034	399981	549088	74836.4	461312	515778	464225	-	-	52925031	-	-	-	-
LIPID-N-0788	PE(O-16:0_20:4)	GP	PE-O	724.528	725.536	[M-H]-	C41H76NO7P	824438	3.47103e+06	2.80898e+06	3.2382e+06	2.99331e+06	1.83168e+06	2.01075e+06	1.58068e+06	2.7431e+06	2.49746e+06	2.38409e+06	-	-	42607456	-	-	-	-
LIPID-N-0807	PE(O-16:0_20:5)	GP	PE-O	722.512	723.52	[M-H]-	C41H74NO7P	17114.8	75657.6	75500.2	42034.9	856534	639483	671077	505242	301282	424504	353268	-	-	52925030	-	-	-	-
LIPID-N-0792	PE(O-16:0_22:4)	GP	PE-O	752.559	753.567	[M-H]-	C43H80NO7P	755825	1.12564e+06	691746	855500	283535	209209	235136	157101	522262	522439	497214	-	-	52924972	-	-	-	-
LIPID-N-0734	PE(O-16:1_16:0)	GP	PE-O	674.512	675.52	[M-H]-	C37H74NO7P	458990	236961	129812	233781	202104	320052	237570	245246	416301	413087	389662	-	-	-	-	-	-	-
LIPID-N-0748	PE(O-16:1_16:1)	GP	PE-O	672.497	673.505	[M-H]-	C37H72NO7P	555607	803968	93397.4	80748.6	326535	118509	865421	402307	167259	147620	86177.2	-	-	-	-	-	-	-
LIPID-N-0750	PE(O-16:1_18:1)	GP	PE-O	700.528	701.536	[M-H]-	C39H76NO7P	2.55426e+07	3.41094e+07	2.3187e+07	1.06624e+07	1.81367e+07	1.5557e+07	3.69688e+07	1.77458e+07	2.47435e+07	2.36742e+07	2.38407e+07	-	-	-	-	-	-	-
LIPID-N-0789	PE(O-16:1_20:3)	GP	PE-O	724.528	725.536	[M-H]-	C41H76NO7P	5.0058e+06	5.59931e+06	4.95299e+06	3.90091e+06	3.09593e+06	3.60892e+06	4.77251e+06	3.60445e+06	4.26961e+06	4.22648e+06	3.83028e+06	-	-	-	-	-	-	-
LIPID-N-0809	PE(O-16:1_20:4)	GP	PE-O	722.512	723.52	[M-H]-	C41H74NO7P	3.30544e+07	4.52418e+07	3.44945e+07	4.37535e+07	3.27098e+07	2.07297e+07	2.334e+07	2.14122e+07	3.41268e+07	3.28701e+07	3.1931e+07	-	-	-	-	-	-	-
LIPID-N-0831	PE(O-16:1_20:5)	GP	PE-O	720.497	721.505	[M-H]-	C41H72NO7P	479832	1.06584e+06	834768	727534	8.91555e+06	7.89297e+06	7.4841e+06	6.2099e+06	4.36215e+06	4.26525e+06	4.26611e+06	-	-	-	-	-	-	-
LIPID-N-0759	PE(O-16:1_22:1)	GP	PE-O	756.591	757.599	[M-H]-	C43H84NO7P	634272	143388	179615	197675	349687	373644	181480	366715	869070	839494	768292	-	-	-	-	-	-	-
LIPID-N-0840	PE(O-16:1_22:5)	GP	PE-O	748.528	749.536	[M-H]-	C43H76NO7P	3.07741e+06	4.00887e+06	3.64422e+06	4.03899e+06	1.7113e+07	1.40579e+07	1.5702e+07	1.34473e+07	9.61012e+06	10013900	9.19022e+06	-	-	-	-	-	-	-
LIPID-N-0857	PE(O-16:1_22:6)	GP	PE-O	746.512	747.52	[M-H]-	C43H74NO7P	80176.4	106901	104819	102278	1.73621e+06	1.08886e+06	1.00744e+06	892150	837655	824446	727417	-	-	-	-	-	-	-
LIPID-N-0833	PE(O-16:2_20:4)	GP	PE-O	720.497	721.505	[M-H]-	C41H72NO7P	795271	1.14881e+06	739636	809139	674371	482059	498708	578538	801772	735397	767661	-	-	-	-	-	-	-
LIPID-N-0852	PE(O-16:2_20:5)	GP	PE-O	718.481	719.489	[M-H]-	C41H70NO7P	22960.9	36699.7	27737.8	15399.2	255655	258792	211777	244561	129788	165535	148628	-	-	-	-	-	-	-
LIPID-N-0751	PE(O-17:1_18:1)	GP	PE-O	714.544	715.552	[M-H]-	C40H78NO7P	2.66085e+06	6.26616e+06	2.00927e+06	1.15182e+06	1.4574e+06	1.44999e+06	3.26615e+06	1.54432e+06	2.24603e+06	1.8182e+06	2.14004e+06	-	-	-	-	-	-	-
LIPID-N-0770	PE(O-17:1_18:2)	GP	PE-O	712.528	713.536	[M-H]-	C40H76NO7P	7.77006e+06	7.16015e+06	3.7272e+06	3.16643e+06	5.22065e+06	4.15943e+06	1.07169e+07	5.16703e+06	1.04374e+07	1.00746e+07	1.03409e+07	-	-	-	-	-	-	-
LIPID-N-0811	PE(O-17:1_20:4)	GP	PE-O	736.528	737.536	[M-H]-	C42H76NO7P	8.91875e+06	1.25664e+07	7.21502e+06	8.84858e+06	4.13346e+06	6.11428e+06	2.61283e+06	6.48108e+06	9.18182e+06	8.67877e+06	8.85418e+06	-	-	-	-	-	-	-
LIPID-N-0834	PE(O-17:1_20:5)	GP	PE-O	734.512	735.52	[M-H]-	C42H74NO7P	56928.1	109903	39979.8	108912	1.66004e+06	1.90165e+06	1.03295e+06	911101	954778	693518	1.24376e+06	-	-	-	-	-	-	-
LIPID-N-0816	PE(O-17:1_22:4)	GP	PE-O	764.559	765.567	[M-H]-	C44H80NO7P	314956	715003	783034	612228	188779	42271.9	87087.8	130940	185221	188605	135538	-	-	-	-	-	-	-
LIPID-N-0841	PE(O-17:1_22:5)	GP	PE-O	762.544	763.552	[M-H]-	C44H78NO7P	86344.8	126575	123917	108019	1.57878e+06	1.67409e+06	1.57225e+06	1315458	791978	1.03409e+06	666614	-	-	-	-	-	-	-
LIPID-N-0858	PE(O-17:1_22:6)	GP	PE-O	760.528	761.536	[M-H]-	C44H76NO7P	26177.4	9182.89	13107.7	28989	494352	341196	298484	339945	269384	260615	268660	-	-	-	-	-	-	-
LIPID-N-0771	PE(O-17:2_18:1)	GP	PE-O	712.528	713.536	[M-H]-	C40H76NO7P	204701	187395	53685	56815	55127.4	155804	104285	183546	203489	196144	202489	-	-	-	-	-	-	-
LIPID-N-0836	PE(O-17:2_20:4)	GP	PE-O	734.512	735.52	[M-H]-	C42H74NO7P	271725	144544	84880	73472.3	72845.7	56397.5	71768.9	27195.9	84895	85107.6	70115.6	-	-	-	-	-	-	-
LIPID-N-0730	PE(O-18:0_16:0)	GP	PE-O	704.559	705.567	[M-H]-	C39H80NO7P	24329.8	7182.64	12910.7	11131.1	11642.8	15012.8	10234	14708.6	26434.5	21165.6	18867.4	-	-	52925029	-	-	-	-
LIPID-N-0738	PE(O-18:0_18:1)	GP	PE-O	730.575	731.583	[M-H]-	C41H82NO7P	2.47859e+06	2.90469e+06	2.45855e+06	1.01601e+06	1.43913e+06	1.49249e+06	3.05994e+06	1.94078e+06	2.46574e+06	2.2823e+06	2.20056e+06	-	-	52924982	-	-	-	-
LIPID-N-0742	PE(O-18:0_20:1)	GP	PE-O	758.606	759.614	[M-H]-	C43H86NO7P	323738	187082	236991	172492	129294	229466	234309	142474	341367	327363	342038	-	-	52924989	-	-	-	-
LIPID-N-0793	PE(O-18:0_20:4)	GP	PE-O	752.559	753.567	[M-H]-	C43H80NO7P	3.55606e+06	4.80705e+06	2.1128e+06	2.68575e+06	2.97089e+06	1.31511e+06	2.60492e+06	1.07096e+06	2.02756e+06	3.55415e+06	1.98175e+06	-	-	52925027	-	-	-	-
LIPID-N-0813	PE(O-18:0_20:5)	GP	PE-O	750.544	751.552	[M-H]-	C43H78NO7P	26250.5	178901	123116	116939	584041	487543	895989	122868	516611	808029	325716	-	-	9547048	-	-	-	-
LIPID-N-0784	PE(O-18:0_22:3)	GP	PE-O	782.606	783.614	[M-H]-	C45H86NO7P	157627	200320	308946	144598	69526.2	66974.9	82140.8	41996.7	167616	147979	149813	-	-	-	-	-	-	-
LIPID-N-0817	PE(O-18:0_22:5)	GP	PE-O	778.575	779.583	[M-H]-	C45H82NO7P	438775	561346	633723	601867	2.51719e+06	2.2539e+06	2.20343e+06	1.80516e+06	1.81008e+06	1.69892e+06	1.64429e+06	-	-	-	-	-	-	-
LIPID-N-0843	PE(O-18:0_22:6)	GP	PE-O	776.559	777.567	[M-H]-	C45H80NO7P	3638.02	9198.12	8439.17	9547.78	144885	143103	62561.7	83134.7	93889	43533	46210.3	-	-	52923729	-	-	-	-
LIPID-N-0758	PE(O-18:1_20:1)	GP	PE-O	756.591	757.599	[M-H]-	C43H84NO7P	2.85253e+06	1.03802e+06	1.39464e+06	1.12494e+06	1.22608e+06	1.41623e+06	1.80214e+06	1.28215e+06	2.8949e+06	2.92721e+06	2.61709e+06	-	-	-	-	-	-	-
LIPID-N-0794	PE(O-18:1_20:3)	GP	PE-O	752.559	753.567	[M-H]-	C43H80NO7P	2.55201e+06	3.54246e+06	2.67851e+06	3.36228e+06	2.14664e+06	1.58667e+06	1.82102e+06	1.52383e+06	2.39964e+06	2.2843e+06	2.36116e+06	-	-	-	-	-	-	-
LIPID-N-0761	PE(O-18:1_21:1)	GP	PE-O	770.606	771.614	[M-H]-	C44H86NO7P	82596.3	41543.3	35059.9	24257.5	27845.5	87586.4	69774.1	43931.2	121975	100278	111270	-	-	-	-	-	-	-
LIPID-N-0763	PE(O-18:1_22:1)	GP	PE-O	784.622	785.63	[M-H]-	C45H88NO7P	707001	143917	189655	243534	348072	339139	154948	421037	868655	852901	874567	-	-	-	-	-	-	-
LIPID-N-0783	PE(O-18:1_22:2)	GP	PE-O	782.606	783.614	[M-H]-	C45H86NO7P	741858	322749	633824	313153	222348	225056	212925	230331	597828	605498	592935	-	-	-	-	-	-	-
LIPID-N-0859	PE(O-18:1_22:6)	GP	PE-O	774.544	775.552	[M-H]-	C45H78NO7P	225235	252904	379376	338658	5.50023e+06	3.65333e+06	3.14211e+06	2.68288e+06	2.06346e+06	2.00631e+06	2.04275e+06	-	-	-	-	-	-	-
LIPID-N-0847	PE(O-18:1_24:5)	GP	PE-O	804.591	805.599	[M-H]-	C47H84NO7P	27017.9	14586	39599.8	29836.2	250259	313524	384305	349934	288902	291877	276136	-	-	-	-	-	-	-
LIPID-N-0791	PE(O-18:2_18:2)	GP	PE-O	724.528	725.536	[M-H]-	C41H76NO7P	4.98019e+07	1.61444e+07	2.71966e+07	2.501e+07	3.32751e+06	1.08234e+07	2.63276e+07	1.54392e+07	1.48785e+07	2.15295e+07	2.1185e+07	-	-	-	-	-	-	-
LIPID-N-0856	PE(O-18:2_20:5)	GP	PE-O	746.512	747.52	[M-H]-	C43H74NO7P	144524	338907	687198	242399	7.04132e+06	1.70018e+06	1.19531e+06	1.35541e+06	833228	1.70889e+06	1.02076e+06	-	-	-	-	-	-	-
LIPID-N-0781	PE(O-18:2_22:1)	GP	PE-O	782.606	783.614	[M-H]-	C45H86NO7P	674235	101359	196128	222444	361183	313887	114174	423973	915585	904199	900590	-	-	-	-	-	-	-
LIPID-N-0786	PE(O-18:2_24:1)	GP	PE-O	810.638	811.645	[M-H]-	C47H90NO7P	34262.7	3925.17	9503.44	11671.6	20331.8	22582.9	4883.85	24518.6	47982	50180.7	50441.3	-	-	-	-	-	-	-
LIPID-N-0800	PE(O-18:2_24:2)	GP	PE-O	808.622	809.63	[M-H]-	C47H88NO7P	32526.6	4944.75	9140.94	9316.06	13747.3	14325.5	4985.99	18683.8	37349.4	33989.1	35350.4	-	-	-	-	-	-	-
LIPID-N-0790	PE(O-18:3_18:1)	GP	PE-O	724.528	725.536	[M-H]-	C41H76NO7P	800299	732630	485686	293273	385600	384278	669853	536650	590749	569377	507635	-	-	-	-	-	-	-
LIPID-N-0808	PE(O-18:3_18:2)	GP	PE-O	722.512	723.52	[M-H]-	C41H74NO7P	703880	437448	288927	509056	235822	269074	343564	233599	339847	250292	325076	-	-	-	-	-	-	-
LIPID-N-0855	PE(O-18:3_20:4)	GP	PE-O	746.512	747.52	[M-H]-	C43H74NO7P	635638	653107	430037	692475	544089	432210	368871	472990	512155	543516	561139	-	-	-	-	-	-	-
LIPID-N-0869	PE(O-18:3_20:5)	GP	PE-O	744.497	745.505	[M-H]-	C43H72NO7P	11244.6	14133.1	20675.3	19403.6	246587	251312	171697	167959	126559	140049	127978	-	-	-	-	-	-	-
LIPID-N-0872	PE(O-18:3_22:5)	GP	PE-O	772.528	773.536	[M-H]-	C45H76NO7P	30836.3	79857.5	34030.5	35898.2	302700	118173	205128	151430	121931	70750	120044	-	-	-	-	-	-	-
LIPID-N-0815	PE(O-19:1_20:4)	GP	PE-O	764.559	765.567	[M-H]-	C44H80NO7P	359553	345071	204714	324930	150928	181865	145308	164826	299954	311590	263985	-	-	-	-	-	-	-
LIPID-N-0760	PE(O-20:1_18:1)	GP	PE-O	756.591	757.599	[M-H]-	C43H84NO7P	265653	273494	205754	115235	291516	212337	383916	261509	255650	271929	297810	-	-	-	-	-	-	-
LIPID-N-0826	PE(O-20:1_22:4)	GP	PE-O	806.606	807.614	[M-H]-	C47H86NO7P	29901.6	20577	21203.9	21067	7672.2	4631.92	2296.97	9040.6	17723.2	18166.5	15047.5	-	-	-	-	-	-	-
LIPID-N-0765	PE(O-22:1_18:1)	GP	PE-O	784.622	785.63	[M-H]-	C45H88NO7P	7019.55	3126.8	5461.61	4186.69	5731.56	5265.76	11159.9	5860.27	5795.65	5505	5708.25	-	-	-	-	-	-	-
LIPID-N-0782	PE(O-22:1_18:2)	GP	PE-O	782.606	783.614	[M-H]-	C45H86NO7P	14062.5	6261.43	4749.02	11028.3	6117.21	4372.13	15372	6313.75	7351.97	8741.76	8400.92	-	-	-	-	-	-	-
LIPID-N-0825	PE(O-22:1_20:4)	GP	PE-O	806.606	807.614	[M-H]-	C47H86NO7P	9875.95	7812.88	7822.88	12889	8770.42	7731.03	11239.4	8433.4	10343	9966.15	9844.92	-	-	-	-	-	-	-
LIPID-P-1315	PE(P-14:0_18:1)	GP	PE-P	674.512	673.505	[M+H]+	C37H72NO7P	66728	72375.2	45212.9	51247.7	36573.9	18725	44175.7	16085.2	29104.4	43330.8	40329.8	C00350	-	-	-	-	-	-
LIPID-P-1352	PE(P-14:0_20:4)	GP	PE-P	696.497	695.489	[M+H]+	C39H70NO7P	81513.2	61766.9	49425.6	96628.9	37057.1	24777.4	53871.6	29706.8	74317.9	73396.4	70134	C00350	-	-	-	-	-	-
LIPID-P-1316	PE(P-15:0_18:1)	GP	PE-P	688.528	687.52	[M+H]+	C38H74NO7P	124457	130709	82487	48318.2	96400.2	96380.9	278181	96618	116493	152397	153496	C00350	-	-	-	-	-	-
LIPID-P-1328	PE(P-15:0_18:2)	GP	PE-P	686.512	685.505	[M+H]+	C38H72NO7P	517856	303874	129456	162756	208224	169570	750870	229143	338762	331683	332361	C00350	-	-	-	-	-	-
LIPID-P-0651	PE(P-15:0_20:4)	GP	PE-P	710.512	709.505	[M+H]+	C40H72NO7P	273213	151723	130788	141997	161122	85919.8	178989	107679	152459	172735	189620	C00350	-	-	-	-	-	-
LIPID-P-1309	PE(P-16:0_16:0)	GP	PE-P	676.528	675.52	[M+H]+	C37H74NO7P	136933	68590.6	49320	78482.5	72968.5	87389.1	95382.4	90463	162479	149311	151230	C00350	HMDB0011158	52925046	-	-	72743	-
LIPID-P-0634	PE(P-16:0_16:1)	GP	PE-P	674.512	673.505	[M+H]+	C37H72NO7P	144166	238913	142911	93962.6	92461.4	107538	258611	123809	187295	161530	191069	C00350	HMDB0011339	52925047	-	-	-	-
LIPID-P-0635	PE(P-16:0_17:1)	GP	PE-P	688.528	687.52	[M+H]+	C38H74NO7P	156656	253030	123939	41949.8	154218	182054	538007	181992	279270	255463	243456	C00350	-	52925049	-	-	-	-
LIPID-P-0636	PE(P-16:0_18:1)	GP	PE-P	702.544	701.536	[M+H]+	C39H76NO7P	7.1844e+06	9.81035e+06	6.49435e+06	3.13555e+06	4.60641e+06	4.39776e+06	1.06587e+07	5.29656e+06	7.99288e+06	7.97777e+06	7.99717e+06	C00350	HMDB0011342	52925128	-	-	84533	-
LIPID-P-0640	PE(P-16:0_18:2)	GP	PE-P	700.528	699.52	[M+H]+	C39H74NO7P	1.65442e+07	1.25945e+07	1.13349e+07	9.67186e+06	6.26164e+06	5.16367e+06	1.58416e+07	7.69024e+06	1.15614e+07	1.14891e+07	1.07959e+07	C00350	HMDB0011343	52925127	-	-	84532	-
LIPID-P-0645	PE(P-16:0_18:3)	GP	PE-P	698.512	697.505	[M+H]+	C39H72NO7P	353424	607220	163280	263872	1.50374e+06	1.2166e+06	2.81501e+06	1.88815e+06	1.3572e+06	1.38574e+06	1.39551e+06	C00350	HMDB0011344	52925052	-	-	-	-
LIPID-P-1318	PE(P-16:0_20:1)	GP	PE-P	730.575	729.567	[M+H]+	C41H80NO7P	217080	121499	135131	112423	119676	150072	87482.7	107244	286439	290034	280544	C00350	HMDB0011348	52925058	-	-	-	-
LIPID-P-1330	PE(P-16:0_20:2)	GP	PE-P	728.559	727.552	[M+H]+	C41H78NO7P	181152	25990.6	38603.6	39936.8	20886	35710	58167.2	35389.2	67088.3	72173.3	100137	C00350	HMDB0011349	52925059	-	-	-	-
LIPID-P-1340	PE(P-16:0_20:3)	GP	PE-P	726.544	725.536	[M+H]+	C41H76NO7P	1.07074e+06	1.84279e+06	1.4074e+06	1.23943e+06	691682	1.32197e+06	1.80103e+06	1.1392e+06	1.15215e+06	1.12621e+06	1.17019e+06	C00350	HMDB0011351	52925060	-	-	90474	-
LIPID-P-0652	PE(P-16:0_20:4)	GP	PE-P	724.528	723.52	[M+H]+	C41H74NO7P	9.39159e+06	1.33126e+07	9.72583e+06	1.16069e+07	8.67754e+06	6.07918e+06	7.56775e+06	6.71831e+06	1.09237e+07	1.05597e+07	1.13862e+07	C00350	HMDB0011352	52925126	-	-	84527	-
LIPID-P-0657	PE(P-16:0_20:5)	GP	PE-P	722.512	721.505	[M+H]+	C41H72NO7P	235844	622319	491311	367649	5.32318e+06	4.83057e+06	5.04519e+06	3.76933e+06	3.10918e+06	3.00503e+06	2.91234e+06	C00350	HMDB0011354	52925061	-	-	-	-
LIPID-P-0638	PE(P-16:0_22:1)	GP	PE-P	758.606	757.599	[M+H]+	C43H84NO7P	101033	18383.6	51760.9	25898.1	48069.9	55275.4	20224.2	71918	120592	121119	119998	C00350	-	52925064	-	-	-	-
LIPID-P-1355	PE(P-16:0_22:4)	GP	PE-P	752.559	751.552	[M+H]+	C43H78NO7P	1.93822e+06	2.23564e+06	1.69711e+06	2.1582e+06	511791	372654	581900	443615	1.51671e+06	1.48994e+06	1.5e+06	C00350	-	52925066	-	-	-	-
LIPID-P-1374	PE(P-16:0_22:5)	GP	PE-P	750.544	749.536	[M+H]+	C43H76NO7P	1.06442e+06	1.50341e+06	1.40091e+06	1.34249e+06	6.20767e+06	5.25393e+06	6.09897e+06	4.32168e+06	4.1509e+06	3.94931e+06	3.96104e+06	C00350	-	-	-	-	-	-
LIPID-P-0661	PE(P-16:0_22:6)	GP	PE-P	748.528	747.52	[M+H]+	C43H74NO7P	120260	106046	163825	168987	2.23347e+06	1.62566e+06	1.50475e+06	1.45015e+06	1.20805e+06	1.16782e+06	1.1088e+06	C00350	HMDB0005780	5283497	-	-	90479	6548
LIPID-P-1376	PE(P-16:0_24:5)	GP	PE-P	778.575	777.567	[M+H]+	C45H80NO7P	4463	3947.47	7014.03	3312.02	45773.7	50664.6	80817.4	37936	43546.3	32459.7	41768	C00350	-	-	-	-	-	-
LIPID-P-1391	PE(P-16:0_24:6)	GP	PE-P	776.559	775.552	[M+H]+	C45H78NO7P	2747.56	2778.56	3303.79	2292.33	31614.4	43578.2	50121.3	32123.6	21402.1	22461.2	22007	C00350	-	-	-	-	-	-
LIPID-P-1373	PE(P-16:1_20:4)	GP	PE-P	722.512	721.505	[M+H]+	C41H72NO7P	339509	388961	277551	341177	231012	229971	183443	211424	317357	345688	333827	C00350	-	-	-	-	-	-
LIPID-P-1343	PE(P-16:1_22:2)	GP	PE-P	754.575	753.567	[M+H]+	C43H80NO7P	1.02638e+06	1.47353e+06	1.09608e+06	1.45232e+06	869388	628881	681924	587791	1.16513e+06	1.12035e+06	1.07355e+06	C00350	-	-	-	-	-	-
LIPID-P-1317	PE(P-17:0_18:1)	GP	PE-P	716.559	715.552	[M+H]+	C40H78NO7P	848578	1.01618e+06	724363	347157	446107	501677	1.17464e+06	579772	860291	861351	898074	C00350	-	-	-	-	-	-
LIPID-P-0648	PE(P-17:0_20:3)	GP	PE-P	740.559	739.552	[M+H]+	C42H78NO7P	112704	171147	87078.9	113833	78777.6	99068.7	116055	104009	113358	124448	99985.3	C00350	-	-	-	-	-	-
LIPID-P-0653	PE(P-17:0_20:4)	GP	PE-P	738.544	737.536	[M+H]+	C42H76NO7P	1.18748e+06	1.57678e+06	958618	1.22511e+06	883579	736374	934311	827487	1.34064e+06	1.3276e+06	1.34227e+06	C00350	-	-	-	-	-	-
LIPID-P-1361	PE(P-17:0_22:4)	GP	PE-P	766.575	765.567	[M+H]+	C44H80NO7P	152281	143486	97428.2	98304.2	55686.3	45563.1	74428.4	30840.7	112834	113549	112536	C00350	-	-	-	-	-	-
LIPID-P-0659	PE(P-17:0_22:5)	GP	PE-P	764.559	763.552	[M+H]+	C44H78NO7P	75278.1	100859	96387.4	80585	695739	688948	904627	563611	508332	431901	501876	C00350	-	-	-	-	-	-
LIPID-P-1389	PE(P-17:0_22:6)	GP	PE-P	762.544	761.536	[M+H]+	C44H76NO7P	10627.6	3442.07	12811.7	3320	213112	115217	68028.4	100649	112963	105484	97322.8	C00350	-	-	-	-	-	-
LIPID-P-0631	PE(P-18:0_18:0)	GP	PE-P	732.591	731.583	[M+H]+	C41H82NO7P	331942	447866	333197	153552	215374	234460	508405	286010	360300	370154	385915	C00350	HMDB0011373	52925078	-	-	-	-
LIPID-P-0637	PE(P-18:0_18:1)	GP	PE-P	730.575	729.567	[M+H]+	C41H80NO7P	1.03078e+07	1.216e+07	9.4194e+06	3.75807e+06	6.54889e+06	6.89015e+06	1.45246e+07	9.02667e+06	1.05658e+07	1.0441e+07	1.04735e+07	C00350	HMDB0011375	42607457	-	-	78340	-
LIPID-P-1331	PE(P-18:0_18:2)	GP	PE-P	728.559	727.552	[M+H]+	C41H78NO7P	5.02747e+07	3.87847e+07	3.36004e+07	3.19372e+07	1.82092e+07	1.61095e+07	4.04605e+07	2.19905e+07	3.29047e+07	3.30401e+07	3.21496e+07	C00350	HMDB0011376	52925079	-	-	90483	-
LIPID-P-1323	PE(P-18:0_20:1)	GP	PE-P	758.606	757.599	[M+H]+	C43H84NO7P	331844	95817	194723	112870	142816	219328	213074	168772	371731	404299	421303	C00350	HMDB0011381	52925086	-	-	-	-
LIPID-P-0649	PE(P-18:0_20:3)	GP	PE-P	754.575	753.567	[M+H]+	C43H80NO7P	965507	1.40451e+06	1.11501e+06	1.45453e+06	894093	641780	680782	652506	1.15548e+06	1.05062e+06	1.11971e+06	C00350	HMDB0011383	53480854	-	-	-	-
LIPID-P-0654	PE(P-18:0_20:4)	GP	PE-P	752.559	751.552	[M+H]+	C43H78NO7P	2.61927e+07	3.84267e+07	2.93015e+07	3.88086e+07	2.31731e+07	1.79099e+07	1.85479e+07	1.66045e+07	2.95438e+07	2.911e+07	3.02614e+07	C00350	HMDB0005779	9547058	-	-	78342	6548
LIPID-P-1375	PE(P-18:0_20:5)	GP	PE-P	750.544	749.536	[M+H]+	C43H76NO7P	887488	1.84418e+06	1.71825e+06	1.38237e+06	1.5912e+07	1.62929e+07	1.44313e+07	1.16431e+07	9.44515e+06	9.12564e+06	9.20449e+06	C00350	HMDB0011387	52925089	-	-	-	-
LIPID-P-0639	PE(P-18:0_22:1)	GP	PE-P	786.638	785.63	[M+H]+	C45H88NO7P	117374	35327.3	42756	30004	50777.2	50761.6	38095.1	75201.2	150422	155292	106833	C00350	HMDB0011389	53480856	-	-	-	-
LIPID-P-0644	PE(P-18:0_22:2)	GP	PE-P	784.622	783.614	[M+H]+	C45H86NO7P	18215.8	28399.2	39941.7	7584.09	6441.79	6264.17	12388.1	4886.52	26695.7	28371.1	29802.1	C00350	HMDB0011390	52925093	-	-	-	-
LIPID-P-0650	PE(P-18:0_22:3)	GP	PE-P	782.606	781.599	[M+H]+	C45H84NO7P	173235	331255	472381	181564	99154.3	118958	123235	70358.5	255702	255210	262411	C00350	-	53480883	-	-	-	-
LIPID-P-0660	PE(P-18:0_22:5)	GP	PE-P	778.575	777.567	[M+H]+	C45H80NO7P	2.0675e+06	2.89546e+06	2.88698e+06	2.8175e+06	1.18213e+07	1.20472e+07	1.04113e+07	9.41977e+06	8.12373e+06	8.01546e+06	8.17546e+06	C00350	HMDB0011418	53480878	-	-	-	-
LIPID-P-0662	PE(P-18:0_22:6)	GP	PE-P	776.559	775.552	[M+H]+	C45H78NO7P	125336	142505	196683	218562	2.93683e+06	2.25878e+06	1.82285e+06	1.62999e+06	1.47723e+06	1.4427e+06	1.44236e+06	C00350	HMDB0011394	42607458	-	-	78263	-
LIPID-P-1382	PE(P-18:0_24:5)	GP	PE-P	806.606	805.599	[M+H]+	C47H84NO7P	8049.02	7957.44	12550.1	15858.6	71744	86276.9	103309	67977.1	57155.2	74769.4	46613.4	C00350	-	-	-	-	-	-
LIPID-P-1392	PE(P-18:0_24:6)	GP	PE-P	804.591	803.583	[M+H]+	C47H82NO7P	5676.03	4879.32	3967.1	6045.05	48733.2	55551.4	65498.2	46773.1	32751.5	27303.8	36147.4	C00350	-	-	-	-	-	-
LIPID-P-1329	PE(P-18:1_16:1)	GP	PE-P	700.528	699.52	[M+H]+	C39H74NO7P	129759	142762	91733.5	74493.5	70550.3	98467.5	110115	80172.3	116398	60637	144548	C00350	-	-	-	-	-	-
LIPID-P-0641	PE(P-18:1_17:1)	GP	PE-P	714.544	713.536	[M+H]+	C40H76NO7P	53155.8	59338.1	35542.2	23234.6	44025.5	48484.2	58875	42553.5	67892.6	57023.1	62730.2	C00350	-	-	-	-	-	-
LIPID-P-0642	PE(P-18:1_18:1)	GP	PE-P	728.559	727.552	[M+H]+	C41H78NO7P	2.70546e+06	2.83837e+06	2.19413e+06	975015	1.40927e+06	1.53664e+06	1.63671e+06	1.71791e+06	2.83361e+06	2.85539e+06	2.91619e+06	C00350	HMDB0009115	53479670	-	-	-	-
LIPID-P-0647	PE(P-18:1_18:2)	GP	PE-P	726.544	725.536	[M+H]+	C41H76NO7P	3.74317e+06	3.106e+06	2.41543e+06	2.32104e+06	1.14275e+06	916378	1.82808e+06	1.09938e+06	2.128e+06	2.11093e+06	2.17752e+06	C00350	HMDB0011377	52925080	-	-	-	-
LIPID-P-1324	PE(P-18:1_20:0)	GP	PE-P	758.606	757.599	[M+H]+	C43H84NO7P	52226	8565.56	10137	18233.1	30193.8	48903.6	12691.7	49353	84199.3	105773	93794.8	C00350	-	-	-	-	-	-
LIPID-P-0643	PE(P-18:1_20:1)	GP	PE-P	756.591	755.583	[M+H]+	C43H82NO7P	103971	28257.3	47072.8	40014.5	62963.5	64787.9	28386.6	74597	165377	169291	153442	C00350	HMDB0011382	52925087	-	-	-	-
LIPID-P-1357	PE(P-18:1_20:3)	GP	PE-P	752.559	751.552	[M+H]+	C43H78NO7P	381052	519665	311323	414912	177953	221328	214721	251408	411627	412705	419176	C00350	-	-	-	-	-	-
LIPID-P-0658	PE(P-18:1_20:4)	GP	PE-P	750.544	749.536	[M+H]+	C43H76NO7P	4.80883e+06	5.79323e+06	3.35167e+06	3.86196e+06	2.83815e+06	2.40461e+06	2.35612e+06	2.53367e+06	4.14828e+06	4.19217e+06	3.59944e+06	C00350	-	85366510	-	-	-	-
LIPID-P-1387	PE(P-18:1_20:5)	GP	PE-P	748.528	747.52	[M+H]+	C43H74NO7P	287484	539737	156979	110934	3.41103e+06	3.49483e+06	2.8763e+06	2.7017e+06	1.85005e+06	1.95904e+06	2.17342e+06	C00350	-	-	-	-	-	-
LIPID-P-1336	PE(P-18:1_22:1)	GP	PE-P	784.622	783.614	[M+H]+	C45H86NO7P	58536	5719.29	17951.6	35556.2	29932.8	40105.6	11707.6	69267.5	132957	154657	131442	C00350	-	-	-	-	-	-
LIPID-P-1367	PE(P-18:1_22:3)	GP	PE-P	780.591	779.583	[M+H]+	C45H82NO7P	49840.1	21078.5	49686.7	31248.8	16635.7	10806.2	8919.58	14888	55898.8	42305.5	41075.5	C00350	-	-	-	-	-	-
LIPID-P-1377	PE(P-18:1_22:4)	GP	PE-P	778.575	777.567	[M+H]+	C45H80NO7P	481164	360731	304146	351673	203078	181377	63152.7	70265.2	255538	297203	287774	C00350	-	-	-	-	-	-
LIPID-P-1390	PE(P-18:1_22:5)	GP	PE-P	776.559	775.552	[M+H]+	C45H78NO7P	172278	366929	358278	383967	1.31086e+06	1.19995e+06	1.01135e+06	784628	874426	946020	830809	C00350	-	-	-	-	-	-
LIPID-P-0664	PE(P-18:1_22:6)	GP	PE-P	774.544	773.536	[M+H]+	C45H76NO7P	31740.4	25899.2	35924.9	42995.9	313339	223415	145245	147212	132539	164744	187074	C00350	HMDB0011460	52925039	-	-	90487	-
LIPID-P-1393	PE(P-18:1_24:5)	GP	PE-P	804.591	803.583	[M+H]+	C47H82NO7P	4061.4	1209.64	1603.47	3053.96	5100.91	15058.3	15489.8	14933.8	5632.64	8073.35	7946.75	C00350	-	-	-	-	-	-
LIPID-P-1341	PE(P-18:2_18:1)	GP	PE-P	726.544	725.536	[M+H]+	C41H76NO7P	159435	155094	103170	17827.1	74251	98118.1	176903	124453	149690	138153	156247	C00350	-	-	-	-	-	-
LIPID-P-1353	PE(P-18:2_18:2)	GP	PE-P	724.528	723.52	[M+H]+	C41H74NO7P	428389	312400	144371	174578	199947	166785	416652	249614	288060	247853	271256	C00350	-	-	-	-	-	-
LIPID-P-1388	PE(P-18:2_20:4)	GP	PE-P	748.528	747.52	[M+H]+	C43H74NO7P	173598	217086	135443	64716	169529	135701	142691	133574	199815	223081	210052	C00350	-	-	-	-	-	-
LIPID-P-1396	PE(P-18:2_20:5)	GP	PE-P	746.512	745.505	[M+H]+	C43H72NO7P	8340	4941.17	5833.27	13340	86724.4	71731.8	74754.7	78958.7	54201.3	75263.8	55800.4	C00350	-	-	-	-	-	-
LIPID-P-1398	PE(P-18:2_22:5)	GP	PE-P	774.544	773.536	[M+H]+	C45H76NO7P	15005	26675	10053.5	20005	108671	112668	97857.8	79396.1	84583.9	73076.5	82607.7	C00350	-	-	-	-	-	-
LIPID-P-1362	PE(P-19:0_20:4)	GP	PE-P	766.575	765.567	[M+H]+	C44H80NO7P	102501	95980.2	53458	79297.7	45036.5	54010.6	50945.7	43199.3	76236.7	91926.1	74522	C00350	-	-	-	-	-	-
LIPID-P-1322	PE(P-20:0_18:1)	GP	PE-P	758.606	757.599	[M+H]+	C43H84NO7P	13544.9	27133.8	7799.2	7529.76	7146.15	20721.7	24437.9	28306	22832.3	29192	26716.1	C00350	-	52925107	-	-	-	-
LIPID-N-1109	PG(10:0_14:0)	GP	PG	609.377	610.385	[M-H]-	C30H59O10P	473325	517800	634040	567797	569991	524554	514133	637544	575710	563488	550347	-	-	-	-	-	-	-
LIPID-N-1125	PG(12:0_14:1)	GP	PG	635.392	636.4	[M-H]-	C32H61O10P	43579	49816.6	58519.2	58366	52563.8	51238.8	50103.7	57539.2	77182.5	57382.5	69590.4	-	-	52926311	-	-	-	-
LIPID-N-1110	PG(12:0_15:0)	GP	PG	651.424	652.432	[M-H]-	C33H65O10P	22866.1	25499.2	29775.3	25535.7	22247.2	18378	21650.8	24503	25669.8	25251	26353.6	-	-	52926312	-	-	-	-
LIPID-N-1127	PG(12:0_16:1)	GP	PG	663.424	664.432	[M-H]-	C34H65O10P	93945.3	102487	100606	99039.2	107169	87963.1	109200	112099	97778.3	106637	104953	-	-	52926314	-	-	-	-
LIPID-N-1128	PG(12:0_17:1)	GP	PG	677.439	678.447	[M-H]-	C35H67O10P	1.68844e+06	2.19176e+06	2.44086e+06	2.29971e+06	2.29403e+06	2.14807e+06	2.22214e+06	2.21022e+06	2.11637e+06	1.93042e+06	2.08122e+06	-	-	52926316	-	-	-	-
LIPID-N-1129	PG(12:0_18:1)	GP	PG	691.455	692.463	[M-H]-	C36H69O10P	117895	162234	189733	176704	167796	184662	147263	167538	167798	144800	152890	-	-	10794767	-	-	-	-
LIPID-N-1203	PG(12:0_22:5)	GP	PG	739.455	740.463	[M-H]-	C40H69O10P	30207.1	30489.1	31289.8	33768.7	30789.7	29418.2	27079.4	30674	31168.6	31110.1	28257.1	-	-	-	-	-	-	-
LIPID-N-1126	PG(13:0_13:1)	GP	PG	635.392	636.4	[M-H]-	C32H61O10P	804067	971530	1.10932e+06	964482	876960	1.02104e+06	847107	829305	881619	922302	1.2707e+06	-	-	-	-	-	-	-
LIPID-N-1152	PG(16:0_16:2)	GP	PG	717.471	718.478	[M-H]-	C38H71O10P	48345.9	152598	59560	25525	80389.5	42728.4	119841	58882.4	56187.9	56981.1	56922.5	-	-	-	-	-	-	-
LIPID-N-1155	PG(16:0_17:2)	GP	PG	731.486	732.494	[M-H]-	C39H73O10P	11230.1	19832.9	42526.4	3411.03	41714	10308	41815.6	27719.6	25123.1	19820.1	14602	-	-	52926460	-	-	-	-
LIPID-N-0438	PG(16:0_18:1)	GP	PG	747.525	748.525	[M-H]-	C40H77O10P	832747	1.31894e+06	955260	1.19426e+06	302253	221523	1.95198e+06	698670	819874	944734	839095	-	-	5283509	-	-	-	-
LIPID-N-1173	PG(16:0_18:3)	GP	PG	743.486	744.494	[M-H]-	C40H73O10P	649661	976610	714666	1.7136e+06	795343	678581	705921	651572	737527	916073	786812	-	HMDB0010660	52926637	-	-	-	-
LIPID-N-1113	PG(16:0_19:0)	GP	PG	763.549	764.557	[M-H]-	C41H81O10P	157856	160626	102277	141638	266921	234396	201457	146541	202273	195237	173798	-	-	52927217	-	-	-	-
LIPID-N-1115	PG(16:0_20:0)	GP	PG	777.565	778.572	[M-H]-	C42H83O10P	156449	360451	185313	161387	381702	404321	480825	253419	453289	407696	424702	-	-	52927129	-	-	-	-
LIPID-N-0454	PG(16:0_20:4)	GP	PG	769.51	770.51	[M-H]-	C42H75O10P	38748.9	40523.3	33682.8	28104.8	9983.66	16056.4	36935.4	27409.1	47077.9	38236.8	38321.8	-	HMDB0010580	24779550	-	-	84526	-
LIPID-N-1205	PG(16:0_20:5)	GP	PG	767.486	768.494	[M-H]-	C42H73O10P	111156	198580	96475.6	244158	105792	155353	40598.2	152860	216540	200590	169721	-	-	52926919	-	-	-	-
LIPID-N-1118	PG(16:0_21:0)	GP	PG	791.58	792.588	[M-H]-	C43H85O10P	124133	72623.8	53649.9	66773.6	62439.3	83192.8	70491.2	73598.8	114172	107550	93819.1	-	-	52926463	-	-	-	-
LIPID-N-1120	PG(16:0_22:0)	GP	PG	805.596	806.604	[M-H]-	C44H87O10P	4.32184e+06	8.35792e+06	6.73842e+06	4.40373e+06	7.52178e+06	5.87353e+06	7.79075e+06	5.29111e+06	6.47494e+06	6.02415e+06	6.22694e+06	-	-	52926970	-	-	-	-
LIPID-N-1140	PG(16:0_22:1)	GP	PG	803.58	804.588	[M-H]-	C44H85O10P	1.37408e+06	1.46516e+06	2.35875e+06	3.77149e+06	1.16397e+06	385738	1.56218e+06	1.8264e+06	1.32165e+06	1.26297e+06	1.30734e+06	-	-	52926464	-	-	-	-
LIPID-N-1121	PG(16:0_24:0)	GP	PG	833.627	834.635	[M-H]-	C46H91O10P	20041.3	19006.7	17306.8	17832	15244.1	22676.1	19489.8	14617.9	30784.6	21737.9	29838	-	-	-	-	-	-	-
LIPID-N-0441	PG(16:1_16:1)	GP	PG	717.478	718.478	[M-H]-	C38H71O10P	46795	180311	110917	107727	144897	123091	197482	153160	116687	130151	117379	-	HMDB0010586	52927230	-	-	-	-
LIPID-N-1156	PG(16:1_17:1)	GP	PG	731.486	732.494	[M-H]-	C39H73O10P	141502	278092	32992.9	51985.3	246284	181537	241420	147598	166050	159798	180983	-	-	52926474	-	-	-	-
LIPID-N-1187	PG(16:1_18:3)	GP	PG	741.471	742.478	[M-H]-	C40H71O10P	71073.8	39825.3	118832	45211.3	395485	426699	457875	454775	336360	546007	349616	-	HMDB0010591	52926477	-	-	-	-
LIPID-N-1143	PG(17:0_22:1)	GP	PG	817.596	818.604	[M-H]-	C45H87O10P	136910	153552	169671	123796	147082	30326.4	215370	131423	181109	172209	150241	-	-	52926510	-	-	-	-
LIPID-N-0439	PG(17:1_18:1)	GP	PG	761.522	762.541	[M-H]-	C41H79O10P	316482	392101	289705	282503	319239	270400	732712	224473	314134	334347	329587	-	-	-	-	-	-	-
LIPID-N-0433	PG(18:0_16:0)	GP	PG	749.541	750.541	[M-H]-	C40H79O10P	361268	549809	625589	399280	416415	564654	843919	385895	414324	360206	371041	-	HMDB0010600	52927153	-	-	73207	-
LIPID-N-1135	PG(18:0_16:1)	GP	PG	747.518	748.525	[M-H]-	C40H77O10P	7253.32	27358.6	27240	8174.8	208652	80528.9	142944	127562	111912	111204	91215.4	-	HMDB0010587	52926476	-	-	85186	-
LIPID-N-1175	PG(18:0_16:3)	GP	PG	743.486	744.494	[M-H]-	C40H73O10P	28605	41838.9	6038.38	34970.5	33081.2	6190.92	39405.1	16994.9	30281.1	32253.3	37637.3	-	-	-	-	-	-	-
LIPID-N-0435	PG(18:0_18:0)	GP	PG	777.577	778.572	[M-H]-	C42H83O10P	366217	457731	604670	382948	396984	386156	963833	337589	535578	489343	477395	-	HMDB0010602	24779552	-	-	-	-
LIPID-N-0440	PG(18:0_18:1)	GP	PG	775.557	776.557	[M-H]-	C42H81O10P	2.32475e+06	3.13328e+06	5.46896e+06	2.93186e+06	2.8002e+06	2.34291e+06	4.41646e+06	2.30138e+06	2.88614e+06	2.8517e+06	2.52799e+06	-	HMDB0010604	24779551	-	-	73242	-
LIPID-N-0447	PG(18:0_18:2)	GP	PG	773.541	774.541	[M-H]-	C42H79O10P	2.69788e+06	1.92795e+06	1.94105e+06	2.34316e+06	1.73985e+06	1.29751e+06	2.26865e+06	760852	1.45681e+06	1.55941e+06	1.66881e+06	-	HMDB0010605	52927245	-	-	89266	-
LIPID-N-1119	PG(18:0_19:0)	GP	PG	791.58	792.588	[M-H]-	C43H85O10P	61954.7	92507.7	160897	88943	1.42157e+06	1.06174e+06	1.85919e+06	933865	889356	770302	784232	-	-	52926582	-	-	-	-
LIPID-N-1162	PG(18:0_20:2)	GP	PG	801.565	802.572	[M-H]-	C44H83O10P	19856.1	24925.1	30052.7	32068.6	17677.1	12978.9	22401.4	5884.87	27946.7	22971.6	18486.4	-	-	52926834	-	-	-	-
LIPID-N-0455	PG(18:0_20:4)	GP	PG	797.541	798.541	[M-H]-	C44H79O10P	116378	157921	255832	190040	110785	54319.7	122200	65988.1	101300	139096	129911	-	HMDB0010610	24779553	-	-	75646	-
LIPID-N-1122	PG(18:0_22:0)	GP	PG	833.627	834.635	[M-H]-	C46H91O10P	1.71104e+06	1.32431e+06	1.75746e+06	854394	1.0836e+06	1.17849e+06	2.50714e+06	836873	1.40826e+06	1.35149e+06	1.18492e+06	-	-	52927112	-	-	-	-
LIPID-N-1147	PG(18:0_22:1)	GP	PG	831.612	832.619	[M-H]-	C46H89O10P	1.41065e+06	664841	1.023e+06	1.07873e+06	515439	422185	946064	371940	764310	737503	735112	-	-	52926585	-	-	-	-
LIPID-N-0442	PG(18:1_16:1)	GP	PG	745.51	746.51	[M-H]-	C40H75O10P	19794.3	26246.8	43532.1	21834.1	93166.8	66138.4	162690	18526.4	107101	116819	92756.5	-	HMDB0010631	52927146	-	-	89398	-
LIPID-N-0446	PG(18:1_18:1)	GP	PG	773.541	774.541	[M-H]-	C42H79O10P	308006	419228	729924	518226	492019	314598	773165	290654	481810	465734	438650	-	-	-	-	-	-	-
LIPID-N-1189	PG(18:1_18:3)	GP	PG	769.502	770.51	[M-H]-	C42H75O10P	730092	565292	898853	296976	371934	330287	1.00551e+06	228290	414001	500382	407086	-	HMDB0010636	52926595	-	-	89401	-
LIPID-N-1160	PG(18:1_19:1)	GP	PG	787.549	788.557	[M-H]-	C43H81O10P	42525.8	69870.1	21072.3	69557.8	18013.1	19359.1	76913	23434.7	40313	44169.8	44169.8	-	-	52926757	-	-	-	-
LIPID-N-0460	PG(18:1_20:5)	GP	PG	793.51	794.51	[M-H]-	C44H75O10P	645.721	2801.2	2777.73	1135.24	94646	44888.3	41838.5	27613.8	117277	72556.9	103096	-	-	52927143	-	-	-	-
LIPID-N-1164	PG(18:1_21:1)	GP	PG	815.58	816.588	[M-H]-	C45H85O10P	195450	55763.6	88368.5	178596	86172.8	89312.2	114049	123285	69301.9	72786.3	59394.9	-	-	-	-	-	-	-
LIPID-N-1179	PG(18:1_21:2)	GP	PG	813.565	814.572	[M-H]-	C45H83O10P	191527	224385	186740	210307	211783	197961	220657	220836	203012	193276	193601	-	-	-	-	-	-	-
LIPID-N-1194	PG(18:1_22:3)	GP	PG	825.565	826.572	[M-H]-	C46H83O10P	49856.5	50782.7	90799.4	64847	29452.5	49916.7	48041.2	36034.5	59153.4	50100.7	49111.3	-	-	-	-	-	-	-
LIPID-N-0463	PG(18:1_22:5)	GP	PG	821.541	822.541	[M-H]-	C46H79O10P	9	9	9	9	148686	79367.8	61186.5	19632	73721.8	73711.1	71890.3	-	-	-	-	-	-	-
LIPID-N-0444	PG(18:2_16:0)	GP	PG	745.51	746.51	[M-H]-	C40H75O10P	240485	201681	156674	170695	241947	211105	548141	151287	210244	230175	245960	-	HMDB0010645	52927142	-	-	89351	-
LIPID-N-0451	PG(18:2_18:1)	GP	PG	771.525	772.525	[M-H]-	C42H77O10P	49604.2	92678.7	64194.5	60654.6	219196	127797	307530	63664.9	272581	223675	248623	-	HMDB0010649	52926615	-	-	89348	-
LIPID-N-0453	PG(18:2_18:2)	GP	PG	769.51	770.51	[M-H]-	C42H75O10P	121340	59476.3	74552.7	50068.9	39996.5	59655.2	113405	32521.9	67929.1	64945.8	63916.6	-	HMDB0010650	52927219	-	-	89361	-
LIPID-N-0457	PG(18:2_18:3)	GP	PG	767.494	768.494	[M-H]-	C42H73O10P	1955.71	5022.01	5981.24	3266.21	65175.8	30598.7	55650.6	22001.1	77667.9	78759.2	72311.3	-	HMDB0010651	52926616	-	-	89378	-
LIPID-N-1211	PG(18:2_20:4)	GP	PG	793.502	794.51	[M-H]-	C44H75O10P	85337.6	128619	114999	166619	86710.8	47414.2	72783.1	61885	68430	104056	91229.9	-	HMDB0116584	52926897	-	-	-	-
LIPID-N-1192	PG(18:2_21:2)	GP	PG	811.549	812.557	[M-H]-	C45H81O10P	552712	621687	697723	931286	480565	396618	570786	354988	593080	546478	486121	-	-	-	-	-	-	-
LIPID-N-1195	PG(18:2_22:2)	GP	PG	825.565	826.572	[M-H]-	C46H83O10P	111696	160451	207127	173405	82401.4	79096.3	120158	59402.5	124519	123764	109140	-	-	52926629	-	-	-	-
LIPID-N-0466	PG(18:2_22:6)	GP	PG	817.51	818.51	[M-H]-	C46H75O10P	9	9	9	9	22592.1	7429.89	7939.25	5122.55	16113.1	16987.7	18598.8	-	HMDB0010659	52926310	-	-	89365	-
LIPID-N-1193	PG(19:0_20:4)	GP	PG	811.549	812.557	[M-H]-	C45H81O10P	2.0329e+06	2.35627e+06	1.64354e+06	3.26009e+06	3.03256e+06	1.947e+06	912206	1.25401e+06	2.1551e+06	2.00622e+06	1.98262e+06	-	-	52926737	-	-	-	-
LIPID-N-1212	PG(19:2_20:4)	GP	PG	807.518	808.525	[M-H]-	C45H77O10P	590358	639618	581576	682185	451646	410697	473673	448063	629727	525109	595330	-	-	-	-	-	-	-
LIPID-N-1196	PG(20:0_20:4)	GP	PG	825.565	826.572	[M-H]-	C46H83O10P	31367.8	84932.8	58088.2	86763.7	57813.2	57638.2	41540.1	42412.2	94528.3	81580.6	88970.9	-	-	52926903	-	-	-	-
LIPID-N-0468	PG(20:3_22:6)	GP	PG	843.513	844.525	[M-H]-	C48H77O10P	9	9	9	9	51889.4	28765.9	17129.1	8048.88	28877.8	24700.9	31029.8	-	-	52926884	-	-	-	-
LIPID-N-1221	PG(20:4_20:4)	GP	PG	817.502	818.51	[M-H]-	C46H75O10P	14358.8	29296.9	10383.2	12597.8	45507.8	22881.4	15606.6	12325.3	51653.6	50410.2	54364.1	-	HMDB0116589	52927123	-	-	-	-
LIPID-N-1223	PG(20:4_22:6)	GP	PG	841.502	842.51	[M-H]-	C48H75O10P	9	9	9	9	52708.9	32115.7	23970.5	14314.6	38478	37918.3	44720.9	-	HMDB0116742	52927104	-	-	-	-
LIPID-N-1165	PG(21:0_18:2)	GP	PG	815.58	816.588	[M-H]-	C45H85O10P	749655	557565	446598	589703	48540.6	288819	65203.9	30623.3	421795	411290	370508	-	-	52926626	-	-	-	-
LIPID-N-1198	PG(21:0_20:4)	GP	PG	839.58	840.588	[M-H]-	C47H85O10P	301894	258004	76355.4	93812.7	137211	114965	67780.4	60979.4	96896.9	207641	246922	-	-	52926908	-	-	-	-
LIPID-N-1180	PG(21:1_18:2)	GP	PG	813.565	814.572	[M-H]-	C45H83O10P	1.44466e+06	871652	726035	1.13976e+06	778853	533782	111540	578270	667524	720723	670120	-	-	-	-	-	-	-
LIPID-N-1141	PG(22:0_16:1)	GP	PG	803.58	804.588	[M-H]-	C44H85O10P	152070	259344	228846	114783	154443	120546	226463	99788.4	164572	180318	183962	-	-	52926487	-	-	-	-
LIPID-N-1144	PG(22:0_17:1)	GP	PG	817.596	818.604	[M-H]-	C45H87O10P	28034	53071.8	63588.1	20182.8	90973.1	57404.7	103288	36495.4	123917	89826.6	46513.4	-	-	52926538	-	-	-	-
LIPID-N-1148	PG(22:0_18:1)	GP	PG	831.612	832.619	[M-H]-	C46H89O10P	2.90461e+06	4.41854e+06	5.11123e+06	1.91847e+06	2.74693e+06	2.60378e+06	4.46386e+06	1.98695e+06	3.35272e+06	3.34302e+06	3.16042e+06	-	-	52927209	-	-	-	-
LIPID-N-1200	PG(22:0_20:4)	GP	PG	853.596	854.604	[M-H]-	C48H87O10P	163789	150544	198712	129702	70592.2	79540.9	108598	67545.5	136184	189174	175209	-	-	52926909	-	-	-	-
LIPID-N-1208	PG(22:0_20:5)	GP	PG	851.58	852.588	[M-H]-	C48H85O10P	3394.12	3280	16206.9	1674.11	53707.4	84825.6	97495.1	17735.8	51339.6	17421.7	45974.5	-	-	52926938	-	-	-	-
LIPID-N-1183	PG(22:1_18:2)	GP	PG	827.58	828.588	[M-H]-	C46H85O10P	179915	179858	207942	316698	165134	130762	143318	114775	151597	183378	157267	-	-	52926628	-	-	-	-
LIPID-N-1215	PG(22:1_20:5)	GP	PG	849.565	850.572	[M-H]-	C48H83O10P	14586.5	6735	25073.1	8902.56	41517.1	181707	231185	96576.3	98420	90261.8	110355	-	-	52926939	-	-	-	-
LIPID-N-1224	PG(22:5_22:6)	GP	PG	867.518	868.525	[M-H]-	C50H77O10P	9	9	9	9	196199	90388.9	60611	42506.8	134963	141813	115088	-	-	-	-	-	-	-
LIPID-N-1225	PG(22:6_22:6)	GP	PG	865.502	866.51	[M-H]-	C50H75O10P	9	9	9	9	51271.7	29560.9	21178.5	9846.7	28924.4	33329.3	31501.8	-	HMDB0116605	52927240	-	-	-	-
LIPID-N-1371	PI(10:0_12:0)	GP	PI	669.362	670.369	[M-H]-	C31H59O13P	13293.7	14183.9	15004.6	14790.1	16065.6	17224.6	15788.3	14970.3	16378.9	14708.9	15018.5	-	-	-	-	-	-	-
LIPID-N-1373	PI(10:0_16:0)	GP	PI	725.424	726.432	[M-H]-	C35H67O13P	33635.5	52004.9	54296.9	53091.1	56306.1	41448.3	59686.1	61168.5	53225.1	50605.3	52708.8	-	-	70698913	-	-	-	-
LIPID-N-1385	PI(12:0_13:1)	GP	PI	709.393	710.401	[M-H]-	C34H63O13P	2846.41	3380.3	3515.78	2902.67	3595.34	2446.91	3093.79	3496.01	4496.12	2981.23	3723.92	-	-	-	-	-	-	-
LIPID-N-1374	PI(12:0_18:0)	GP	PI	781.487	782.495	[M-H]-	C39H75O13P	63338.8	62484.7	74650.2	64367.8	65955.7	67192.5	79712.1	65165.8	58909.8	59721.5	61718	-	-	52928313	-	-	-	-
LIPID-N-1386	PI(12:0_18:1)	GP	PI	779.471	780.479	[M-H]-	C39H73O13P	279249	278797	287045	320224	347189	370982	283979	299505	290331	263992	232980	-	-	52927743	-	-	-	-
LIPID-N-1428	PI(12:0_22:4)	GP	PI	829.487	830.495	[M-H]-	C43H75O13P	36815.3	38709.4	40949.4	38047.2	36810.8	34703.6	38893.9	40854.6	33629.3	34825.4	31938.7	-	-	52927488	-	-	-	-
LIPID-N-1402	PI(13:1_18:1)	GP	PI	791.471	792.479	[M-H]-	C40H73O13P	60211.1	38605.6	46046.4	71937.3	61094.3	52283.2	10669.4	69614.1	76326.5	58355.9	77545.4	-	-	-	-	-	-	-
LIPID-N-1404	PI(14:1_18:1)	GP	PI	805.487	806.495	[M-H]-	C41H75O13P	90079	104056	101765	179753	126990	36030.1	109793	69356.5	108750	122892	132899	-	-	52927541	-	-	-	-
LIPID-N-1392	PI(15:0_19:1)	GP	PI	835.534	836.541	[M-H]-	C43H81O13P	93467.4	76379.6	43325.5	46890.6	41577.1	57254.7	45260	99762.6	93428	71298.5	77592.9	-	-	52927570	-	-	-	-
LIPID-N-1382	PI(15:0_21:0)	GP	PI	865.581	866.588	[M-H]-	C45H87O13P	204153	159049	135327	90532.7	167107	92501.6	142309	191488	207749	229640	174554	-	-	52928100	-	-	-	-
LIPID-N-1397	PI(15:0_21:1)	GP	PI	863.565	864.573	[M-H]-	C45H85O13P	1.83186e+06	1.64926e+06	1.35746e+06	979763	1.38909e+06	1.04822e+06	1.25012e+06	1.95894e+06	2.05424e+06	2.0401e+06	1.93181e+06	-	-	-	-	-	-	-
LIPID-N-1432	PI(15:0_22:4)	GP	PI	871.534	872.541	[M-H]-	C46H81O13P	65391.7	41274.8	15174	29013.4	51975	37125	44313.6	52891.7	76772.4	70083.3	54620.8	-	-	52927580	-	-	-	-
LIPID-N-1403	PI(15:1_16:1)	GP	PI	791.471	792.479	[M-H]-	C40H73O13P	9	9	9	9	13551.5	6382.5	5629.55	4606.87	11038.4	9648.42	11881.4	-	-	52927589	-	-	-	-
LIPID-N-1406	PI(15:1_18:1)	GP	PI	819.502	820.51	[M-H]-	C42H77O13P	1365.03	3087.37	3026.52	1125.36	100657	45431.9	42849.2	19247	58862.9	57280.1	52291.7	-	-	52927594	-	-	-	-
LIPID-N-1439	PI(15:1_20:4)	GP	PI	841.487	842.495	[M-H]-	C44H75O13P	9	9	9	9	17303.2	10241	7010.26	5081.65	13390.1	13141.5	12711.4	-	-	52927605	-	-	-	-
LIPID-N-0478	PI(16:0_18:1)	GP	PI	835.541	836.541	[M-H]-	C43H81O13P	110490	124480	39316.2	13344.9	60593.5	110307	48416.5	65333.9	67243.6	59107.6	82610.7	-	HMDB0009782	53480051	-	-	88392	-
LIPID-N-0522	PI(16:0_20:4)	GP	PI	857.526	858.526	[M-H]-	C45H79O13P	79004.5	65266.2	39153.5	60338.8	41871.9	40042.3	31944.9	39886.6	67216.3	60117.6	64178.8	-	HMDB0009789	52928411	-	-	-	-
LIPID-N-0480	PI(17:0_18:1)	GP	PI	849.549	850.557	[M-H]-	C44H83O13P	25084.6	151519	147545	105065	129716	126036	163580	119580	144348	138769	155563	-	-	52927748	-	-	-	-
LIPID-N-0523	PI(17:0_20.4)	GP	PI	871.534	872.541	[M-H]-	C46H81O13P	141402	123615	55364.2	91696.3	123276	110280	85109.4	118358	176224	164945	144257	-	-	9547141	-	-	-	-
LIPID-N-0511	PI(17:0_20:3)	GP	PI	873.549	874.557	[M-H]-	C46H83O13P	43349.6	47203.3	35016.3	32986.5	72104.8	45997.1	40135.3	49992.7	49217.2	50199.2	56963.1	-	-	52927662	-	-	-	-
LIPID-N-0493	PI(17:1_18:1)	GP	PI	847.534	848.541	[M-H]-	C44H81O13P	48272.4	61876.4	50940.4	54896.9	20217.1	60827.1	16658.8	22730	68310.9	50945.6	61414.5	-	-	52927680	-	-	-	-
LIPID-N-1388	PI(18:0_13:1)	GP	PI	793.487	794.495	[M-H]-	C40H75O13P	38047.4	48567.7	54185.7	46710.2	55003.1	40318.1	51108.7	63599.2	47263.1	45192.4	48123.2	-	-	-	-	-	-	-
LIPID-N-1390	PI(18:0_14:1)	GP	PI	807.502	808.51	[M-H]-	C41H77O13P	26966.3	46726.4	51564.3	43379.7	61244.4	36173.9	53191.6	54582	39615.6	42929.3	44664	-	-	52927540	-	-	-	-
LIPID-N-0471	PI(18:0_18:0)	GP	PI	865.588	866.588	[M-H]-	C45H87O13P	521740	460043	358590	265887	393767	300677	335545	546064	552470	541444	497435	-	HMDB0009808	42607490	-	-	88556	-
LIPID-N-0482	PI(18:0_18:1)	GP	PI	863.573	864.573	[M-H]-	C45H85O13P	5.49105e+06	5.12515e+06	4.68925e+06	2.87227e+06	4.2072e+06	3.3992e+06	3.98336e+06	6.34208e+06	6.52286e+06	5.61479e+06	5.88262e+06	-	-	52928410	-	-	-	-
LIPID-N-0495	PI(18:0_18:2)	GP	PI	861.557	862.557	[M-H]-	C45H83O13P	2.08584e+06	864802	632438	1.43362e+06	532491	500021	685705	701098	1.17349e+06	998178	1.0517e+06	-	HMDB0009809	52928409	-	-	-	-
LIPID-N-1419	PI(18:0_18:3)	GP	PI	859.534	860.541	[M-H]-	C45H81O13P	25928.5	18119.2	7621.45	12161.4	54407.9	55994.6	78110.2	119733	106549	111612	110100	-	HMDB0009810	52927736	-	-	88577	-
LIPID-N-0484	PI(18:0_19:1)	GP	PI	877.581	892.604	[M-H]-	C47H89O13P	136924	121127	17599	51586.3	190496	292221	302977	217174	234180	233893	217947	-	-	52927739	-	-	-	-
LIPID-N-0487	PI(18:0_20:1)	GP	PI	891.604	892.604	[M-H]-	C47H89O13P	96025.3	60728	49239.6	28075.7	42614.3	104934	96390.4	49885.3	80974.1	98571.5	90577.7	-	-	52928388	-	-	-	-
LIPID-N-1423	PI(18:0_20:3)	GP	PI	887.565	888.573	[M-H]-	C47H85O13P	416585	363345	298349	412435	366708	276680	194710	352266	480541	496392	562001	-	HMDB0009887	52928021	-	-	89138	-
LIPID-N-0524	PI(18:0_20:4)	GP	PI	885.557	886.557	[M-H]-	C47H83O13P	3.94762e+06	3.40566e+06	2.88127e+06	2.92083e+06	2.54599e+06	2.256e+06	1.47787e+06	1.40329e+06	4.67009e+06	4.231e+06	4.27224e+06	-	HMDB0009815	42607491	-	-	-	-
LIPID-N-0539	PI(18:0_20:5)	GP	PI	883.541	884.541	[M-H]-	C47H81O13P	34426.8	39079.8	35672.5	41923.1	477230	571932	416150	512912	366607	282545	319407	-	-	52928081	-	-	-	-
LIPID-N-1415	PI(18:0_21:2)	GP	PI	903.596	904.604	[M-H]-	C48H89O13P	132408	139470	163793	141934	116156	22949.5	100649	69422.9	141954	59743.3	120899	-	-	-	-	-	-	-
LIPID-N-0504	PI(18:0_22:2)	GP	PI	917.605	918.62	[M-H]-	C49H91O13P	32504.2	41721.3	53593.8	35185.1	34212.3	30643.7	31976.5	24348.1	37004.9	32201.6	33823.8	-	-	52927742	-	-	-	-
LIPID-N-0519	PI(18:0_22:3)	GP	PI	915.604	916.604	[M-H]-	C49H89O13P	94997.1	69786.3	46350.6	62122	36605.7	26336.1	34255.5	47613	68104.6	51833.2	64908.1	-	-	-	-	-	-	-
LIPID-N-0544	PI(18:0_22:5)	GP	PI	911.573	912.573	[M-H]-	C49H85O13P	53217.4	76121.2	72343.2	106298	462955	533898	286787	669815	453706	387646	412419	-	-	-	-	-	-	-
LIPID-N-1418	PI(18:1_17:2)	GP	PI	845.518	846.526	[M-H]-	C44H79O13P	22026.2	39834.3	51998.1	20733.3	39989.7	44194.3	58358.4	50377	39802.3	30352.5	34026.7	-	-	-	-	-	-	-
LIPID-N-0496	PI(18:1_18:1)	GP	PI	861.557	862.557	[M-H]-	C45H83O13P	264619	292145	156955	269515	114539	295848	515590	318947	449729	758333	360636	-	-	-	-	-	-	-
LIPID-N-0508	PI(18:1_18:2)	GP	PI	859.541	860.541	[M-H]-	C45H81O13P	202963	87710.4	47799.5	85171.3	48688.8	26049	114406	43604.2	82334.4	106785	95623.2	-	HMDB0009838	52928384	-	-	88611	-
LIPID-N-1441	PI(18:1_20:4)	GP	PI	883.534	884.541	[M-H]-	C47H81O13P	530402	429689	320671	379567	243722	207450	265351	269580	502135	487735	498273	-	HMDB0009896	52928052	-	-	89126	-
LIPID-N-0549	PI(18:1_20:5)	GP	PI	881.526	882.526	[M-H]-	C47H79O13P	9594.51	10181.8	6603.84	2509.91	64438.5	71771.6	55847.8	58126.4	55100.5	49679.6	47560	-	-	52928279	-	-	-	-
LIPID-N-1398	PI(19:0_17:1)	GP	PI	863.565	864.573	[M-H]-	C45H85O13P	356077	298545	256130	170611	253168	205677	230122	343811	350253	358828	329147	-	-	52927685	-	-	-	-
LIPID-N-1411	PI(19:0_17:2)	GP	PI	861.549	862.557	[M-H]-	C45H83O13P	122236	20795	11698.9	106007	7751.91	48374.5	9922.18	52388.3	92198.2	71133.6	71106.2	-	-	52927715	-	-	-	-
LIPID-N-0514	PI(20:3_18:0)	GP	PI	887.573	888.573	[M-H]-	C47H85O13P	2.74753e+06	2.80207e+06	3.60432e+06	2.52427e+06	2.71982e+06	1.5532e+06	1.70544e+06	1.73633e+06	3.26811e+06	3.02855e+06	2.99851e+06	-	HMDB0009880	53480094	-	-	89133	-
LIPID-N-0538	PI(20:4_18:1)	GP	PI	883.541	884.541	[M-H]-	C47H81O13P	215395	167650	147629	185267	96032.5	81021.2	119615	111080	209356	128294	214820	-	HMDB0009895	53480102	-	-	89128	-
LIPID-N-0892	PMeOH(18:0_22:4)	GP	PMeOH	765.543	766.551	[M-H]-	C44H79O8P	140886	263002	295886	185170	2.62887e+06	2.1235e+06	2.56325e+06	1.2582e+06	1.35017e+06	1.17158e+06	1.17683e+06	-	-	-	-	-	-	-
LIPID-N-1227	PS(12:0_15:0)	GP	PS	664.419	665.427	[M-H]-	C33H64NO10P	17259.6	19197.2	19850.7	19789.6	19912.1	17351.6	20016.6	25081	20970.1	23708.9	23764	C02737	-	52925157	-	-	-	-
LIPID-N-1253	PS(12:0_15:1)	GP	PS	662.403	663.411	[M-H]-	C33H62NO10P	13707.9	10037.4	13174	13501.3	12750.7	12490.6	12188.3	11647.6	14931.9	13287.9	13641.3	C02737	-	52925158	-	-	-	-
LIPID-N-1228	PS(12:0_16:0)	GP	PS	678.435	679.442	[M-H]-	C34H66NO10P	439525	547061	639192	586885	637601	565377	596597	589657	565060	499795	469615	C02737	-	52926049	-	-	-	-
LIPID-N-1284	PS(13:0_17:2)	GP	PS	702.435	703.442	[M-H]-	C36H66NO10P	45230.3	60138	69184.5	54219.7	50385.5	50878.9	43500.8	46928.6	49019.5	55332.7	54973.9	C02737	-	52925185	-	-	-	-
LIPID-N-1231	PS(14:0_19:0)	GP	PS	748.513	749.521	[M-H]-	C39H76NO10P	15545	11059.9	12614.8	8376.13	10213.3	12253	9778.03	10524.9	15976.3	17583.6	15867.1	C02737	-	52925210	-	-	-	-
LIPID-N-1236	PS(14:0_21:0)	GP	PS	776.544	777.552	[M-H]-	C41H80NO10P	11506.6	116821	56539.6	43631.1	72531.3	47958.4	36731.7	53691	46804.1	23975.6	38746.9	C02737	-	52925215	-	-	-	-
LIPID-N-1286	PS(15:0_18:2)	GP	PS	744.482	749.521	[M-H]-	C39H76NO10P	279013	418100	312200	625684	242889	289706	388249	241225	427655	366325	296554	C02737	HMDB0112425	52925454	-	-	-	-
LIPID-N-1239	PS(15:0_21:0)	GP	PS	790.56	791.568	[M-H]-	C42H82NO10P	226967	426159	319045	194276	294115	269243	411618	274808	284154	274834	310845	C02737	-	52925788	-	-	-	-
LIPID-N-1341	PS(15:1_22:5)	GP	PS	792.482	793.489	[M-H]-	C43H72NO10P	6032.33	42501.4	36190.4	61227.1	179931	323038	273834	254723	158561	180088	126444	C02737	-	-	-	-	-	-
LIPID-N-1233	PS(16:0_17:0)	GP	PS	748.513	749.521	[M-H]-	C39H76NO10P	321445	283801	284866	358800	74918	192146	478644	95548.3	248095	440440	247171	C02737	-	52925339	-	-	-	-
LIPID-N-1287	PS(16:0_17:2)	GP	PS	744.482	749.521	[M-H]-	C39H76NO10P	81004.1	171409	151894	279456	81197.3	40093.4	152686	142276	147106	155344	143030	C02737	-	52925305	-	-	-	-
LIPID-N-1237	PS(16:0_19:0)	GP	PS	776.544	777.552	[M-H]-	C41H80NO10P	491736	1.32853e+06	703233	506626	865877	633775	977544	695010	727032	715853	735486	C02737	-	52926060	-	-	-	-
LIPID-N-1240	PS(16:0_20:0)	GP	PS	790.56	791.568	[M-H]-	C42H82NO10P	439401	993801	530495	332360	1.08267e+06	927021	1.24566e+06	788041	844951	790454	790083	C02737	HMDB0112345	9547095	-	-	-	-
LIPID-N-0587	PS(16:0_20:4)	GP	PS	782.497	783.505	[M-H]-	C42H74NO10P	113697	71070.8	63643.1	128784	63294.9	35312.5	24930.1	14807.3	62855.7	73598.2	76066.8	C02737	HMDB0012361	24779544	-	-	90029	-
LIPID-N-1242	PS(16:0_21:0)	GP	PS	804.575	785.521	[M-H]-	C42H76NO10P	2.4269e+07	4.38596e+07	3.48103e+07	2.35854e+07	4.25905e+07	3.24032e+07	4.41053e+07	2.96274e+07	3.56645e+07	3.28207e+07	3.45107e+07	C02737	-	52925308	-	-	-	-
LIPID-N-1267	PS(16:0_21:1)	GP	PS	802.56	803.568	[M-H]-	C43H82NO10P	8.92834e+06	9.24262e+06	1.00069e+07	1.58907e+07	7.99865e+06	6.08979e+06	8.42123e+06	7.02034e+06	9.25415e+06	9.58011e+06	8.83867e+06	C02737	-	-	-	-	-	-
LIPID-N-1246	PS(16:0_23:0)	GP	PS	832.607	817.583	[M-H]-	C44H84NO10P	111020	129119	98450.4	87479	88926.2	117598	134236	93498	150699	134688	139866	C02737	-	-	-	-	-	-
LIPID-N-1244	PS(17:0_21:0)	GP	PS	818.591	791.474	[M-H]-	C43H70NO10P	1.67066e+06	2.74087e+06	2.36118e+06	1.52609e+06	3.12585e+06	2.9815e+06	3.53478e+06	2.20144e+06	2.96378e+06	2.81037e+06	2.55961e+06	C02737	-	52925353	-	-	-	-
LIPID-N-1271	PS(17:0_21:1)	GP	PS	816.575	817.583	[M-H]-	C44H84NO10P	783847	771270	261492	336348	756050	729897	969782	627522	978543	889575	932721	C02737	-	-	-	-	-	-
LIPID-N-1291	PS(17:1_18:1)	GP	PS	772.513	777.552	[M-H]-	C41H80NO10P	30008.8	38538	16756.6	23632.2	82439.6	44355.7	89354.3	26018.8	91599.7	88088	96962.4	C02737	-	52925369	-	-	-	-
LIPID-N-1330	PS(17:1_20:4)	GP	PS	794.497	795.505	[M-H]-	C43H74NO10P	70606.5	83945.4	42816.2	21564	62476.8	36052.2	22610.9	11792.8	65353	40121.7	50656.7	C02737	-	52925380	-	-	-	-
LIPID-N-1358	PS(17:1_22:6)	GP	PS	818.497	829.583	[M-H]-	C45H84NO10P	9	9	9	9	4151.12	1526.41	2417.52	1258.41	6659.84	6303.79	6313.04	C02737	-	52925387	-	-	-	-
LIPID-N-1259	PS(18:0_15:1)	GP	PS	746.497	749.521	[M-H]-	C39H76NO10P	35413.4	16240.3	35401.6	31803.2	377761	234607	238511	174820	183588	156347	147119	C02737	-	52925282	-	-	-	-
LIPID-N-0568	PS(18:0_16:1)	GP	PS	760.513	761.521	[M-H]-	C40H76NO10P	275627	735340	355698	170043	522594	328412	769030	379842	351600	345445	391947	C02737	HMDB0012377	52925996	-	-	90036	-
LIPID-N-0569	PS(18:0_17:1)	GP	PS	774.529	775.536	[M-H]-	C41H78NO10P	152034	92710.8	40999.6	102741	114047	73776.3	72157.6	84100.2	123652	278218	168930	C02737	-	52925423	-	-	-	-
LIPID-N-0563	PS(18:0_18:0)	GP	PS	790.56	791.568	[M-H]-	C42H82NO10P	403781	457748	752874	393263	4.48175e+06	4.13201e+06	6.26663e+06	2.67404e+06	2.68788e+06	2.67096e+06	2.62837e+06	C02737	HMDB0012378	9547096	-	-	84519	-
LIPID-N-0570	PS(18:0_18:1)	GP	PS	788.544	789.552	[M-H]-	C42H80NO10P	2.6587e+06	2.68685e+06	2.11388e+06	1.92127e+06	1.86802e+06	1.77975e+06	1.12844e+06	2.67437e+06	3.40058e+06	3.17767e+06	2.98139e+06	C02737	HMDB0010163	59720717	-	-	79096	-
LIPID-N-0577	PS(18:0_18:2)	GP	PS	786.529	787.536	[M-H]-	C42H78NO10P	1.78813e+06	1.46055e+06	1.44264e+06	3.28796e+06	1.04021e+06	614575	675809	980516	1.68034e+06	1.74792e+06	1.70468e+06	C02737	HMDB0012380	9547091	-	-	84513	-
LIPID-N-0582	PS(18:0_18:3)	GP	PS	784.513	785.521	[M-H]-	C42H76NO10P	13513.6	8147.67	15699.9	52881.4	121235	57268.3	57246.2	127778	126889	112182	111416	C02737	-	52925425	-	-	-	-
LIPID-N-1243	PS(18:0_19:0)	GP	PS	804.575	785.521	[M-H]-	C42H76NO10P	371027	315548	348730	211321	231038	255485	573232	207060	312249	303610	333740	C02737	-	52925427	-	-	-	-
LIPID-N-1297	PS(18:0_20:2)	GP	PS	814.56	817.583	[M-H]-	C44H84NO10P	8743.54	18689	14960.5	8937.35	138571	86771.6	65015	71807.7	99884	74349.2	58115.5	C02737	HMDB0112572	52925679	-	-	-	-
LIPID-N-0584	PS(18:0_20:3)	GP	PS	812.544	813.552	[M-H]-	C44H80NO10P	330842	335339	264148	384871	203763	288473	202223	302859	426073	393235	374161	C02737	HMDB0012382	52925994	-	-	84512	-
LIPID-N-0589	PS(18:0_20:4)	GP	PS	810.529	811.536	[M-H]-	C44H78NO10P	4.81796e+06	5.31553e+06	3.74348e+06	7.80387e+06	7.07456e+06	4.57625e+06	2.15227e+06	3.13415e+06	4.78395e+06	4.84881e+06	4.83219e+06	C02737	HMDB0012383	24779545	-	-	79113	-
LIPID-N-1247	PS(18:0_21:0)	GP	PS	832.607	817.583	[M-H]-	C44H84NO10P	1.07581e+07	8.33854e+06	1.08668e+07	5.19091e+06	6.97482e+06	7.47666e+06	1.50548e+07	5.47783e+06	9.1422e+06	8.58587e+06	7.70429e+06	C02737	-	52925429	-	-	-	-
LIPID-N-1275	PS(18:0_21:1)	GP	PS	830.591	831.599	[M-H]-	C45H86NO10P	8.68594e+06	3.81095e+06	6.33111e+06	6.56203e+06	3.01487e+06	2.89323e+06	5.8021e+06	2.27038e+06	4.77049e+06	4.61714e+06	4.26638e+06	C02737	-	-	-	-	-	-
LIPID-N-1249	PS(18:0_22:0)	GP	PS	846.622	829.583	[M-H]-	C45H84NO10P	588537	405515	343689	222685	456082	298170	1.1341e+06	147007	424776	248850	374296	C02737	HMDB0112712	52925957	-	-	-	-
LIPID-N-0586	PS(18:0_22:3)	GP	PS	840.575	841.583	[M-H]-	C46H84NO10P	10484.5	24659.6	54286.7	10396.3	11910.9	11234.5	18612.2	3277.1	15629.6	15502.7	15253.8	C02737	-	-	-	-	-	-
LIPID-N-0595	PS(18:0_22:5)	GP	PS	836.544	837.552	[M-H]-	C46H80NO10P	384777	449977	521747	519117	1.48847e+06	1.63377e+06	1.31192e+06	2.62367e+06	1.69709e+06	1.75691e+06	1.68674e+06	C02737	HMDB0010166	53480355	-	-	90040	-
LIPID-N-0598	PS(18:0_22:6)	GP	PS	834.529	835.536	[M-H]-	C46H78NO10P	66451.2	32673.6	63250	84114.9	369598	432590	238023	400199	389430	323203	318636	C02737	HMDB0010167	24779546	-	-	79098	-
LIPID-N-1292	PS(18:1_18:1)	GP	PS	786.529	787.536	[M-H]-	C42H78NO10P	240468	380536	351481	323674	58686.1	257532	307399	373475	669536	568898	525805	C02737	HMDB0012390	6438639	-	-	60568	-
LIPID-N-1322	PS(18:1_20:3)	GP	PS	810.529	817.583	[M-H]-	C44H84NO10P	1.23575e+06	2.23511e+06	2.4912e+06	894023	1.67652e+06	1.55589e+06	2.2701e+06	1.6352e+06	2.05253e+06	1.82396e+06	1.88701e+06	C02737	HMDB0012393	52925445	-	-	90024	-
LIPID-N-1331	PS(18:1_20:4)	GP	PS	808.513	817.583	[M-H]-	C44H84NO10P	505297	659184	928369	811841	448639	444314	791530	329950	627130	572048	566561	C02737	HMDB0012434	52925741	-	-	88537	-
LIPID-N-1316	PS(18:1_22:2)	GP	PS	840.575	841.583	[M-H]-	C46H84NO10P	171222	147123	220731	80665.2	127597	149156	279954	103140	138190	141460	120695	C02737	HMDB0112419	52925448	-	-	-	-
LIPID-N-1338	PS(18:1_24:4)	GP	PS	864.575	865.583	[M-H]-	C48H84NO10P	706734	598312	487871	357668	521124	436407	463774	696288	737295	769734	685587	C02737	-	-	-	-	-	-
LIPID-N-0574	PS(18:2_16:0)	GP	PS	758.497	759.505	[M-H]-	C40H74NO10P	390014	181062	155924	336692	138805	41311.3	128442	77246.3	118751	126245	129394	C02737	HMDB0012398	52925986	-	-	90026	-
LIPID-N-1321	PS(18:2_18:2)	GP	PS	782.497	785.521	[M-H]-	C42H76NO10P	162446	221872	133632	329931	194799	108436	136302	154400	192811	157325	171925	C02737	HMDB0012402	9547086	-	-	88488	-
LIPID-N-1323	PS(18:2_20:2)	GP	PS	810.529	817.583	[M-H]-	C44H84NO10P	389061	372892	56879.9	333335	301959	262213	418141	201838	292987	196047	267953	C02737	HMDB0112431	52925468	-	-	-	-
LIPID-N-1332	PS(18:2_20:3)	GP	PS	808.513	817.583	[M-H]-	C44H84NO10P	1.22623e+06	1.51646e+06	2.3674e+06	2.14955e+06	1061428	781204	1.48167e+06	678416	1.43016e+06	1.22136e+06	1.40853e+06	C02737	HMDB0012404	52925469	-	-	88491	-
LIPID-N-1342	PS(18:2_20:4)	GP	PS	806.497	817.583	[M-H]-	C44H84NO10P	115911	76100.2	155852	154113	69762	93763.3	207882	58380.3	98630.6	120969	107633	C02737	HMDB0012435	52925742	-	-	88533	-
LIPID-N-1343	PS(18:3_20:3)	GP	PS	806.497	817.583	[M-H]-	C44H84NO10P	9249.38	30478.2	52083.9	11143	99572	88547.9	139070	70290.8	75702.6	26306.4	82103.5	C02737	HMDB0112457	52925498	-	-	-	-
LIPID-N-1262	PS(19:0_16:1)	GP	PS	774.529	777.552	[M-H]-	C41H80NO10P	36210.8	192718	148582	37041	132209	89313.9	79307.4	107069	119405	130711	131284	C02737	-	52925324	-	-	-	-
LIPID-N-1265	PS(19:0_17:1)	GP	PS	788.544	789.552	[M-H]-	C42H80NO10P	23752.6	66120.5	17171.5	19146	66998.7	42928.5	49390.6	36916.5	54873.8	46587.5	42172	C02737	-	52925374	-	-	-	-
LIPID-N-1269	PS(19:0_18:1)	GP	PS	802.56	803.568	[M-H]-	C43H82NO10P	1.11905e+06	2.9661e+06	1.91196e+06	1.37561e+06	1.8144e+06	1.09991e+06	2.03467e+06	1.09247e+06	1.77837e+06	1.63632e+06	1.60047e+06	C02737	-	52925442	-	-	-	-
LIPID-N-1310	PS(19:0_18:3)	GP	PS	798.529	799.536	[M-H]-	C43H78NO10P	39591.2	95361.6	48129.4	94317.7	252339	148717	237308	218289	165990	176541	171791	C02737	-	52925493	-	-	-	-
LIPID-N-0590	PS(19:0_20:4)	GP	PS	824.544	825.552	[M-H]-	C45H80NO10P	790249	797123	430100	896342	1.11063e+06	725522	348744	534123	751114	649496	773963	C02737	-	52925582	-	-	-	-
LIPID-N-1333	PS(19:0_20:5)	GP	PS	822.529	823.536	[M-H]-	C45H78NO10P	5041.11	6529.71	6469.79	14722.3	49503.8	71599.5	68845.7	52447.5	53784.9	49212.5	49531.7	C02737	-	52925583	-	-	-	-
LIPID-N-1273	PS(20:0_18:1)	GP	PS	816.575	817.583	[M-H]-	C44H84NO10P	289755	641159	490379	172737	495394	587053	924412	363417	547199	518059	498319	C02737	HMDB0112518	52926058	-	-	-	-
LIPID-N-1298	PS(20:0_18:2)	GP	PS	814.56	817.583	[M-H]-	C44H84NO10P	4.95182e+06	3.63641e+06	3.24804e+06	3.53548e+06	1.76129e+06	1.63749e+06	1.60934e+06	1.27767e+06	2.41705e+06	2.35824e+06	2.19823e+06	C02737	HMDB0112429	52925466	-	-	-	-
LIPID-N-1324	PS(20:0_20:4)	GP	PS	838.56	839.568	[M-H]-	C46H82NO10P	1.01324e+06	1.15315e+06	799259	992369	779299	656448	289640	376989	849335	797869	829192	C02737	HMDB0112640	52925748	-	-	-	-
LIPID-N-1339	PS(20:0_22:5)	GP	PS	864.575	865.583	[M-H]-	C48H84NO10P	66079.7	70510.4	53107.5	51741.8	344352	338074	144915	198623	219215	163880	171840	C02737	-	-	-	-	-	-
LIPID-N-1336	PS(20:1_20:4)	GP	PS	836.544	825.458	[M-H]-	C46H68NO10P	886028	821378	261629	736007	1.69645e+06	1.45107e+06	435199	304689	543591	597341	911934	C02737	HMDB0112556	52925660	-	-	-	-
LIPID-N-1351	PS(20:1_22:5)	GP	PS	862.56	863.568	[M-H]-	C48H82NO10P	29163.8	42384.4	41869.3	44510.2	182523	207481	165132	181744	108646	116098	116408	C02737	-	-	-	-	-	-
LIPID-N-1361	PS(20:3_20:4)	GP	PS	832.513	825.458	[M-H]-	C46H68NO10P	327673	1.4044e+06	1.89776e+06	1.52758e+06	840443	787235	1.21192e+06	579381	1.13043e+06	1.06333e+06	989008	C02737	HMDB0012427	52925722	-	-	88513	-
LIPID-N-1366	PS(20:3_20:5)	GP	PS	830.497	825.458	[M-H]-	C46H68NO10P	7284.67	10885	31930.4	19949.5	126711	169322	229949	105562	105667	85858.8	112825	C02737	HMDB0116767	52925723	-	-	-	-
LIPID-N-1367	PS(20:4_20:4)	GP	PS	830.497	825.458	[M-H]-	C46H68NO10P	41388.1	34181.1	42354.7	53185	30124.8	45180.7	44637.4	34895.2	48756.9	46271.5	47115.6	C02737	HMDB0012438	46891810	-	-	-	-
LIPID-N-1270	PS(21:0_16:1)	GP	PS	802.56	803.568	[M-H]-	C43H82NO10P	520931	1.19963e+06	882411	508638	723401	566073	856437	486646	753759	665537	637414	C02737	-	52925791	-	-	-	-
LIPID-N-1274	PS(21:0_17:1)	GP	PS	816.575	817.583	[M-H]-	C44H84NO10P	276679	478888	413033	160957	419567	381379	747230	261847	411107	407565	424348	C02737	-	52925382	-	-	-	-
LIPID-N-1277	PS(21:0_18:1)	GP	PS	830.591	831.599	[M-H]-	C45H86NO10P	1.62796e+07	2.57585e+07	3.06997e+07	1.13568e+07	1.56211e+07	1.5695e+07	2.63301e+07	1.22006e+07	1.99372e+07	1.87555e+07	1.80478e+07	C02737	-	52925795	-	-	-	-
LIPID-N-1315	PS(21:0_18:3)	GP	PS	826.56	827.568	[M-H]-	C45H82NO10P	128650	138549	237554	117241	143723	427683	658903	309145	421734	506659	391171	C02737	-	52925501	-	-	-	-
LIPID-N-1325	PS(21:0_20:4)	GP	PS	852.575	853.583	[M-H]-	C47H84NO10P	333410	309534	505112	325165	288550	288939	330054	213289	377922	373896	377468	C02737	-	52925753	-	-	-	-
LIPID-N-1337	PS(21:0_20:5)	GP	PS	850.56	851.568	[M-H]-	C47H82NO10P	5665.85	9663.91	17900.8	13825.1	128729	101158	216559	117355	127743	128818	129440	C02737	-	52925782	-	-	-	-
LIPID-N-1348	PS(21:2_20:4)	GP	PS	848.544	849.552	[M-H]-	C47H80NO10P	808573	815877	1.06965e+06	828123	745704	573972	657735	379861	744399	712560	752530	C02737	-	-	-	-	-	-
LIPID-N-0591	PS(22:4_18:0)	GP	PS	838.56	839.568	[M-H]-	C46H82NO10P	442428	483567	368079	591991	255218	177122	130580	100381	295623	270661	302221	C02737	HMDB0112793	52925908	-	-	-	-
LIPID-P-0331	SHexCer(d18:1/16:0(OH))	SP	SHexCer	796.8	795.517	[M+H]+	C40H77NO12S	223564	54900.9	56899.4	82317.5	148328	207742	112897	146214	258763	260395	265086	C06125	-	-	-	-	-	-
LIPID-P-0332	SHexCer(d18:1/16:0)	SP	SHexCer	780.8	779.522	[M+H]+	C40H77NO11S	290228	86774.4	84064.8	121942	166470	144935	149090	184323	319691	240573	329752	C06125	HMDB0012313	24779578	-	-	-	-
LIPID-P-0730	SM(d18:0/16:0)	SP	SM	705.591	704.583	[M+H]+	C39H81N2O6P	42062.6	35686	29649.4	31208	20315.6	26242.4	48126.2	26090.7	33636.4	30436.9	43816.3	C00550	HMDB0010168	9939965	-	-	17636	-
LIPID-P-0731	SM(d18:0/17:0)	SP	SM	719.607	718.599	[M+H]+	C40H83N2O6P	440649	570469	297322	226937	368130	384197	560002	86767.9	427843	434073	362085	C00550	-	52931153	-	-	-	-
LIPID-P-0732	SM(d18:0/18:0)	SP	SM	733.622	732.615	[M+H]+	C41H85N2O6P	1.12424e+06	1.83144e+06	1.7357e+06	1.31954e+06	1.90358e+06	1.13547e+06	2.09108e+06	1.0218e+06	3.06406e+06	4.05152e+06	2.91657e+06	C00550	HMDB0012087	44260130	-	-	89483	-
LIPID-P-0733	SM(d18:0/20:0)	SP	SM	761.654	760.646	[M+H]+	C43H89N2O6P	880590	1.39113e+06	789285	275816	990408	1.21652e+06	2.34769e+06	1.12912e+06	1.21518e+06	1.13523e+06	1.19377e+06	C00550	HMDB0012090	44260131	-	-	17636	-
LIPID-P-0734	SM(d18:0/22:0)	SP	SM	789.685	788.677	[M+H]+	C45H93N2O6P	697535	206187	385186	348438	300522	450650	467376	358844	785938	673915	725807	C00550	HMDB0012091	44260132	-	-	89490	-
LIPID-P-0735	SM(d18:1/12:0)	SP	SM	647.513	646.505	[M+H]+	C35H71N2O6P	16094.8	11107	12201.7	9062.08	4231.96	9284.51	7537.26	8258.28	11074.5	7005.75	7458.47	C00550	HMDB0012096	44260123	-	-	17636	-
LIPID-P-0736	SM(d18:1/14:0)	SP	SM	675.544	674.536	[M+H]+	C37H75N2O6P	1779.55	15174.6	5299.96	13672.2	3563.11	11131.2	5755.68	7587.8	7664.49	4950.96	4436.2	C00550	HMDB0012097	11433862	-	-	64486	-
LIPID-P-0737	SM(d18:1/15:0)	SP	SM	689.56	688.552	[M+H]+	C38H77N2O6P	772160	966743	732856	563578	1.05185e+06	1.15375e+06	1.12408e+06	890273	1.02217e+06	1.07587e+06	1.04664e+06	C00550	-	52931139	-	-	-	-
LIPID-P-0738	SM(d18:1/16:0)	SP	SM	703.575	702.568	[M+H]+	C39H79N2O6P	330942	413846	354964	397471	477460	498713	518389	420756	441801	454805	516314	C00550	HMDB0010169	5283590	-	-	17636	-
LIPID-P-0750	SM(d18:1/16:1)	SP	SM	701.56	700.552	[M+H]+	C39H77N2O6P	11776.2	22392.2	10056.5	18897.9	25057.6	10355.9	28072.1	17463.9	20656.4	10989.8	23289.4	C00550	HMDB0240613	52931145	-	222403-66-9	-	-
LIPID-P-0739	SM(d18:1/17:0)	SP	SM	717.591	716.583	[M+H]+	C40H81N2O6P	5.12614e+06	8.84e+06	5.11972e+06	4.0046e+06	8.05765e+06	7.71955e+06	1.02832e+07	7.31343e+06	7.24682e+06	7.25707e+06	7.29747e+06	C00550	-	46891763	-	-	-	-
LIPID-P-0751	SM(d18:1/17:1)	SP	SM	715.575	714.568	[M+H]+	C40H79N2O6P	743223	521019	380546	662402	349510	368590	493811	324432	450062	485655	484622	C00550	-	-	-	-	-	-
LIPID-P-0740	SM(d18:1/18:0)	SP	SM	731.607	730.599	[M+H]+	C41H83N2O6P	1.27443e+06	2.02812e+06	1.49893e+06	1.75712e+06	1.74868e+06	1.43413e+06	1.62285e+06	1.60067e+06	1.48451e+06	1.57521e+06	1.63992e+06	C00550	HMDB0001348	5283588	-	-	17636	176
LIPID-P-0752	SM(d18:1/18:1)	SP	SM	729.591	728.583	[M+H]+	C41H81N2O6P	168126	211802	167093	197648	163774	152197	157706	125048	144657	162033	163173	C00550	HMDB0012101	6443882	-	108392-10-5	84487	-
LIPID-P-0741	SM(d18:1/19:0)	SP	SM	745.622	744.615	[M+H]+	C42H85N2O6P	5.21516e+07	7.74346e+07	4.94772e+07	2.45177e+07	6.17762e+07	5.03319e+07	1.08818e+08	3.9737e+07	5.21563e+07	5.32326e+07	5.49342e+07	C00550	-	52931171	-	-	-	-
LIPID-P-0753	SM(d18:1/19:1)	SP	SM	741.591	740.583	[M+H]+	C42H81N2O6P	4.44922e+06	4.103e+06	3.28468e+06	3.91911e+06	1.29902e+07	8.48487e+06	8.87234e+06	9.20049e+06	6.81327e+06	6.68137e+06	7.13297e+06	C00550	-	-	-	-	-	-
LIPID-P-0742	SM(d18:1/20:0)	SP	SM	759.638	758.63	[M+H]+	C43H87N2O6P	109325	108321	64967	62754.6	124203	130189	230381	101645	122646	133182	119018	C00550	HMDB0012102	44260124	-	-	83359	-
LIPID-P-0754	SM(d18:1/20:1)	SP	SM	757.622	756.615	[M+H]+	C43H85N2O6P	8.71206e+06	6.55232e+06	4.38515e+06	7.44281e+06	5.32737e+06	3.84392e+06	2.88393e+06	2.7356e+06	5.31482e+06	4.57229e+06	5.20288e+06	C00550	HMDB0240610	52931179	-	222403-67-0	-	-
LIPID-P-0743	SM(d18:1/21:0)	SP	SM	773.654	772.646	[M+H]+	C44H89N2O6P	1.70364e+07	2.44539e+07	1.77243e+07	8.35619e+06	2.19891e+07	1.92659e+07	2.6225e+07	1.64057e+07	1.65187e+07	1.61055e+07	1.66459e+07	C00550	HMDB0240611	52931193	-	121999-71-1	-	-
LIPID-P-0755	SM(d18:1/21:1)	SP	SM	771.638	770.63	[M+H]+	C44H87N2O6P	2.88974e+07	2.07297e+07	1.90568e+07	3.27272e+07	2.11198e+07	1.59495e+07	1.75841e+07	1.313e+07	1.69895e+07	1.64159e+07	1.6869e+07	C00550	-	52931187	-	-	-	-
LIPID-P-0744	SM(d18:1/22:0)	SP	SM	787.669	786.661	[M+H]+	C45H91N2O6P	154489	138326	124279	135565	117723	148651	170541	134694	184146	176979	161987	C00550	HMDB0012103	44260125	-	-	74532	-
LIPID-P-0756	SM(d18:1/22:1)	SP	SM	785.654	784.646	[M+H]+	C45H89N2O6P	1.30747e+06	1.11228e+06	1.18797e+06	587143	910022	1.17927e+06	1.31318e+06	865158	1.13237e+06	1.18605e+06	1.15697e+06	C00550	HMDB0012104	52931203	-	222403-68-1	74533	-
LIPID-P-0745	SM(d18:1/23:0)	SP	SM	801.685	800.677	[M+H]+	C46H93N2O6P	7.04086e+06	7.28177e+06	5.16559e+06	5.56736e+06	8.37657e+06	8.36864e+06	1.07914e+07	7.36663e+06	8.76512e+06	8.52349e+06	8.56062e+06	C00550	HMDB0012105	46891684	-	-	83880	-
LIPID-P-0757	SM(d18:1/23:1)	SP	SM	799.669	798.661	[M+H]+	C46H91N2O6P	1.10901e+06	997848	895686	658402	998352	989587	1.07756e+06	692221	1.01566e+06	952665	1.01363e+06	C00550	HMDB0240614	52931209	-	2124199-71-7	-	-
LIPID-P-0746	SM(d18:1/24:0)	SP	SM	815.701	814.693	[M+H]+	C47H95N2O6P	149662	122429	106947	122072	131012	148040	111669	139001	176857	171655	147215	C00550	HMDB0011697	5283595	-	-	-	-
LIPID-P-0758	SM(d18:1/24:1)	SP	SM	813.685	812.677	[M+H]+	C47H93N2O6P	105795	69349.4	71320.4	90014.2	76873.8	80099.1	87639.1	76586.7	131283	117565	123753	C00550	HMDB0012107	44260126	-	-	74535	-
LIPID-P-0747	SM(d18:1/25:0)	SP	SM	829.716	828.708	[M+H]+	C48H97N2O6P	881251	938458	716661	665630	838180	1.09759e+06	1.18996e+06	768392	918152	994211	1.02781e+06	C00550	-	44260137	-	-	-	-
LIPID-P-0759	SM(d18:1/25:1)	SP	SM	827.701	826.693	[M+H]+	C48H95N2O6P	114323	129435	164713	99411.3	88916	126845	110947	97075.6	142738	136793	138500	C00550	-	52931221	-	-	-	-
LIPID-P-1568	SM(d18:1/26:0)	SP	SM	843.7	842.724	[M+H]+	C49H99N2O6P	117928	109328	88584.6	83490.6	140943	163808	161061	95950.7	172685	142800	164413	C00550	-	44260136	-	-	-	-
LIPID-P-0760	SM(d18:1/26:1)	SP	SM	841.716	840.708	[M+H]+	C49H97N2O6P	175695	50740.4	109045	93625.4	142462	205531	81575.6	145692	228060	212479	209276	C00550	HMDB0013461	44260128	-	-	84476	-
LIPID-P-0749	SM(d18:2/14:0)	SP	SM	673.528	672.521	[M+H]+	C37H73N2O6P	10914.6	16827.9	6135.46	10847.3	10181.5	9056.83	7906	8680.11	10523.1	6512.95	10845	C00550	HMDB0240637	52931131	-	2292199-25-6	-	-
LIPID-P-0761	SM(d18:2/18:1)	SP	SM	727.575	726.568	[M+H]+	C41H79N2O6P	87424.8	84613.4	53616.2	73696.5	135422	74749.3	54641.2	104940	102193	105180	102652	C00550	-	52931155	-	-	-	-
LIPID-P-0762	SM(d18:2/20:1)	SP	SM	755.607	754.599	[M+H]+	C43H83N2O6P	1.34856e+06	970702	798277	919060	910149	817349	623018	636546	1.13573e+06	774398	1.01341e+06	C00550	-	52931175	-	-	-	-
LIPID-P-0763	SM(d18:2/22:1)	SP	SM	783.638	782.63	[M+H]+	C45H87N2O6P	1.18397e+06	890765	823087	1.0177e+06	738516	693225	428461	507244	879870	928556	946556	C00550	-	52931199	-	-	-	-
LIPID-P-0764	SM(d18:2/23:1)	SP	SM	797.654	796.646	[M+H]+	C46H89N2O6P	4.13301e+06	3.0446e+06	3.40228e+06	4.64791e+06	2.83266e+06	2.76841e+06	1.2871e+06	2.04306e+06	4.10321e+06	3.91963e+06	4.18179e+06	C00550	-	-	-	-	-	-
LIPID-P-1567	SM(d18:2/24:2)	SP	SM	809.669	808.646	[M+H]+	C47H89N2O6P	93105.4	70372.7	64891.9	59803.1	277122	357722	190535	215481	218559	196280	217386	C00550	-	-	-	-	-	-
LIPID-P-0768	SM(d18:2/24:3)	SP	SM	807.638	806.63	[M+H]+	C47H87N2O6P	103338	57740.8	82051.4	31410.8	43189.5	141151	181486	51385.9	103209	98877.3	92066.6	C00550	-	-	-	-	-	-
LIPID-P-0766	SM(d18:2/25:1)	SP	SM	825.685	824.677	[M+H]+	C48H93N2O6P	284079	302702	272935	231452	78269.6	97704.2	79444.8	56062.9	150366	185377	185875	C00550	-	-	-	-	-	-
LIPID-P-0748	SM(d20:0/24:1)	SP	SM	843.732	842.724	[M+H]+	C49H99N2O6P	107609	111891	122483	73083.6	135516	148759	195613	126440	160504	179419	153693	C00550	-	52931231	-	-	-	-
LIPID-P-0095	SPH(d16:1)	SP	SPH	272.259	271.251	[M+H]+	C16H33NO2	2.4358e+06	2.03985e+06	2.19452e+06	1.88206e+06	2.20234e+06	1.8423e+06	2.09167e+06	2.09289e+06	2.21289e+06	2.06447e+06	2.19739e+06	C00836	-	14767871	-	-	-	-
LIPID-P-1279	SPH(d17:1)	SP	SPH	286.282	285.267	[M+H]+	C17H35NO2	68374.6	55980.7	39012.5	47226.6	54451.4	48574.7	80771.6	48954.4	62434.5	59247.1	50988.7	-	-	5283557	-	-	-	-
LIPID-P-0096	SPH(d18:1)	SP	SPH	300.29	299.282	[M+H]+	C18H37NO2	198117	218757	334523	175261	275065	239424	358981	161019	358605	373140	356475	C00836	-	5280335	-	-	-	-
LIPID-P-0097	SPH(d18:2)	SP	SPH	298.275	297.267	[M+H]+	C18H35NO2	57109.1	61140.4	72626.2	50359.5	65335.4	58620.1	87368.7	70926.3	71050.2	70719.4	73751.1	C00836	-	11220228	-	-	-	-
LIPID-P-2271	TG(10:0_10:0_12:0)	TG	TG	600.52	582.486	[M+NH4]+	C35H66O6	20665.7	24616.6	20646.1	20340.5	18959.7	19698.7	18600.3	19416.7	11874.2	28818.3	27304.4	C00422	-	-	-	-	-	-
LIPID-P-0769	TG(10:0_12:0_14:0)	GL	TG	656.578	638.549	[M+NH4]+	C39H74O6	22923.6	18632.4	25711.8	20745.4	41838.1	32037.4	34631.2	43203.2	28501.1	42109	37956.6	C00422	HMDB0071114	131777922	-	-	-	-
LIPID-P-0821	TG(10:0_12:0_18:1)	GL	TG	710.629	692.595	[M+NH4]+	C43H80O6	40932.7	39528.4	4031.96	8505.19	47946.6	37665.6	31536.4	23837.8	36541.2	37461.4	46177.6	C00422	-	-	-	-	-	-
LIPID-P-0818	TG(10:0_14:0_14:1)	GL	TG	682.599	664.564	[M+NH4]+	C41H76O6	32732.5	37771.3	3145.26	2333.49	46567.9	27212.9	23940.5	24909.2	20216.7	21771.9	38154.8	C00422	-	-	-	-	-	-
LIPID-P-0774	TG(10:0_14:0_16:0)	GL	TG	712.643	694.611	[M+NH4]+	C43H82O6	283498	295237	54412.1	34336.1	573670	367653	166742	284829	308602	304034	334156	C00422	HMDB0071634	131778438	-	-	-	-
LIPID-P-0771	TG(10:0_16:0_12:0)	GL	TG	684.613	666.58	[M+NH4]+	C41H78O6	82754.8	60600	60984.1	87100.4	105873	99563.5	139976	63213.6	71491.7	86555.2	94544.9	C00422	HMDB0071588	131778392	-	-	-	-
LIPID-P-0824	TG(10:0_16:0_16:1)	GL	TG	738.661	720.627	[M+NH4]+	C45H84O6	427282	353001	58826.5	6022.02	634037	362146	165220	249422	384391	269613	300734	C00422	-	-	-	-	-	-
LIPID-P-0828	TG(10:0_16:0_18:1)	GL	TG	766.692	748.658	[M+NH4]+	C47H88O6	3.26474e+06	2.98811e+06	603446	215234	6.48558e+06	3.73475e+06	1.75609e+06	2.51893e+06	2.7398e+06	2.68538e+06	2.93502e+06	C00422	-	-	-	-	-	-
LIPID-P-0888	TG(10:0_16:0_18:2)	GL	TG	764.672	746.642	[M+NH4]+	C47H86O6	634451	693112	103152	59433.7	519125	285946	175059	284107	401859	380906	412139	C00422	-	-	-	-	-	-
LIPID-P-0957	TG(10:0_16:0_18:3)	GL	TG	762.659	744.627	[M+NH4]+	C47H84O6	48459.2	33589	8152.54	5581.85	131056	67938.3	41816.8	85312.2	72334.7	56139.3	59781.6	C00422	-	-	-	-	-	-
LIPID-P-0962	TG(10:0_18:1_18:2)	GL	TG	790.69	772.658	[M+NH4]+	C49H88O6	613849	443089	66732.6	47284.7	596856	370170	289638	322830	337667	348347	363836	C00422	-	-	-	-	-	-
LIPID-P-1028	TG(10:0_18:1_18:3)	GL	TG	788.673	770.642	[M+NH4]+	C49H86O6	33789.9	16445.5	3340	8340	105487	49480	36084.6	47642.4	57046.6	40581.9	48834.4	C00422	-	-	-	-	-	-
LIPID-P-2294	TG(11:0_18:1_18:2)	TG	TG	804.71	786.674	[M+NH4]+	C50H90O6	55520.2	54562.7	42184	16797.9	106473	38143.5	27493.2	45146.3	46711.5	29026.3	72562.5	C00422	-	-	-	-	-	-
LIPID-P-0778	TG(12:0_12:0_18:0)	GL	TG	740.677	722.642	[M+NH4]+	C45H86O6	156382	189383	95209	28723.7	474709	420405	222640	274059	266462	231329	299944	C00422	HMDB0095006	131803182	-	-	-	-
LIPID-P-0777	TG(12:0_14:0_16:0)	GL	TG	740.677	722.642	[M+NH4]+	C45H86O6	1.25209e+06	1.21588e+06	309090	115692	2.67207e+06	1.75897e+06	883258	1.46315e+06	1.24909e+06	1.33601e+06	1.59626e+06	C00422	HMDB0095276	131803451	-	-	-	-
LIPID-P-0823	TG(12:0_14:0_16:1)	GL	TG	738.66	720.627	[M+NH4]+	C45H84O6	243749	291598	100488	45962.4	459284	287863	179038	230726	324972	232124	247671	C00422	-	56937002	-	-	-	-
LIPID-P-0783	TG(12:0_14:0_18:0)	GL	TG	768.706	750.674	[M+NH4]+	C47H90O6	998706	934070	271677	119869	2.20706e+06	1.63516e+06	847078	1.22003e+06	1.11879e+06	1.03353e+06	1.09876e+06	C00422	HMDB0095296	56937006	-	-	-	-
LIPID-P-0829	TG(12:0_14:0_18:1)	GL	TG	766.692	748.658	[M+NH4]+	C47H88O6	590514	531286	306060	236841	926928	592628	382859	454948	543500	554789	557450	C00422	-	56937007	-	-	-	-
LIPID-P-0886	TG(12:0_14:0_18:2)	GL	TG	764.676	746.642	[M+NH4]+	C47H86O6	86469	38637.2	23701	68827.4	110835	81750.6	63958.1	67935.8	87721.9	128326	98139.4	C00422	-	56937008	-	-	-	-
LIPID-P-0779	TG(12:0_15:0_16:0)	GL	TG	754.688	736.658	[M+NH4]+	C46H88O6	331928	185262	136565	170962	340677	306694	268509	51531.2	257024	265735	245846	C00422	HMDB0095418	131803593	-	-	-	-
LIPID-P-0831	TG(12:0_15:0_18:1)	GL	TG	780.703	762.674	[M+NH4]+	C48H90O6	652948	358476	137716	42805.8	690145	562869	172216	525064	461777	496125	429216	C00422	-	56937064	-	-	-	-
LIPID-P-0784	TG(12:0_16:0_16:0)	GL	TG	768.707	750.674	[M+NH4]+	C47H90O6	285662	258055	129517	100597	507565	246735	195944	219598	280620	263095	315419	C00422	HMDB0095566	101627647	-	-	-	-
LIPID-P-0827	TG(12:0_16:0_16:1)	GL	TG	766.692	748.658	[M+NH4]+	C47H88O6	597336	442907	346873	268641	706958	516397	334158	516486	503630	588350	564827	C00422	-	56937112	-	-	-	-
LIPID-P-0833	TG(12:0_16:0_18:1)	GL	TG	794.724	776.689	[M+NH4]+	C49H92O6	5.2911e+06	4.44356e+06	1.09685e+06	477882	9.64788e+06	5.89683e+06	2.82978e+06	4.11606e+06	4.5935e+06	5.03462e+06	4.83315e+06	C00422	-	56937116	-	-	-	-
LIPID-P-0893	TG(12:0_16:0_18:2)	GL	TG	792.707	774.674	[M+NH4]+	C49H90O6	856613	623715	132690	87862.8	676435	431197	295543	389855	492047	565604	534996	C00422	-	56937117	-	-	-	-
LIPID-P-2273	TG(12:0_16:0_18:3)	TG	TG	790.69	772.658	[M+NH4]+	C49H88O6	31041.9	12812.4	7102.61	3111.11	140412	68418.2	48720.7	82352.3	68117.7	47138.4	56590.1	C00422	-	-	-	-	-	-
LIPID-P-0961	TG(12:0_16:1_18:2)	GL	TG	790.695	772.658	[M+NH4]+	C49H88O6	697789	420953	57274.5	81910.4	561687	440841	233917	337197	400514	398958	408562	C00422	-	-	-	-	-	-
LIPID-P-1032	TG(12:0_18:1_18:3)	GL	TG	816.708	798.674	[M+NH4]+	C51H90O6	68993.3	43362.8	5068.9	4127.4	129124	77880.5	37381.7	71180.7	63783.3	58876.1	70488.3	C00422	-	56937253	-	-	-	-
LIPID-P-0780	TG(13:0_14:0_16:0)	GL	TG	754.688	736.658	[M+NH4]+	C46H88O6	245181	244189	203038	250057	305749	295225	269931	51529.5	234961	296012	265100	C00422	HMDB0097246	56937465	-	-	-	-
LIPID-P-0782	TG(14:0_14:0_16:0)	GL	TG	768.708	750.674	[M+NH4]+	C47H90O6	2.69493e+06	2.48156e+06	850903	613343	4.89036e+06	3.20048e+06	1.72898e+06	2.41733e+06	2.74789e+06	2.54808e+06	2.89644e+06	C00422	HMDB0042063	97045147	-	-	-	-
LIPID-P-2284	TG(14:0_14:0_16:1)	TG	TG	766.69	748.658	[M+NH4]+	C47H88O6	639959	584055	312617	238812	999025	579301	412773	500917	523894	632391	693604	C00422	-	-	-	-	-	-
LIPID-P-0884	TG(14:0_14:1_16:1)	GL	TG	764.673	746.642	[M+NH4]+	C47H86O6	459404	348840	209573	103276	579909	404426	284556	345517	375553	398146	398938	C00422	HMDB0042279	131753421	-	-	-	-
LIPID-P-0894	TG(14:0_14:1_18:1)	GL	TG	792.708	774.674	[M+NH4]+	C49H90O6	5.46973e+06	4.18906e+06	833781	312875	8.8969e+06	6.68807e+06	3.35188e+06	4.69154e+06	3.76722e+06	4.82414e+06	5.00342e+06	C00422	HMDB0042281	56937935	-	-	-	-
LIPID-P-0785	TG(14:0_15:0_16:0)	GL	TG	782.717	764.689	[M+NH4]+	C48H92O6	876878	220095	534886	327052	652082	624086	417323	561587	424328	561302	596787	C00422	HMDB0042093	56937957	-	-	-	-
LIPID-P-0832	TG(14:0_15:0_16:1)	GL	TG	780.703	762.674	[M+NH4]+	C48H90O6	298342	220175	247486	263314	318420	313875	249016	216257	316283	342161	381833	C00422	HMDB0042099	56937958	-	-	-	-
LIPID-P-2285	TG(14:0_15:0_17:0)	TG	TG	796.73	778.705	[M+NH4]+	C49H94O6	3.4956e+06	2.66699e+06	1.42163e+06	509138	5.5887e+06	3.63863e+06	2.34309e+06	2.68366e+06	3.61958e+06	3.23446e+06	4.47745e+06	C00422	-	-	-	-	-	-
LIPID-P-0836	TG(14:0_15:0_18:1)	GL	TG	808.736	790.705	[M+NH4]+	C50H94O6	1.61657e+06	1.38013e+06	411859	415303	1.60991e+06	924252	1.23383e+06	1.10045e+06	1.59226e+06	1.79012e+06	1.78772e+06	C00422	HMDB0042100	56937963	-	-	-	-
LIPID-P-0898	TG(14:0_15:0_18:2)	GL	TG	806.722	788.689	[M+NH4]+	C50H92O6	401378	111821	29123.5	29145.7	295812	148123	89115.3	156660	248521	204118	203894	C00422	HMDB0042106	56937964	-	-	-	-
LIPID-P-0786	TG(14:0_16:0_16:0)	GL	TG	796.739	778.705	[M+NH4]+	C49H94O6	9.06787e+06	8.31609e+06	3.5126e+06	2.503e+06	1.5677e+07	1.01796e+07	6.87007e+06	9.71683e+06	1.18841e+07	1.07436e+07	1.24141e+07	C00422	HMDB0010411	545606	-	-	-	-
LIPID-P-0834	TG(14:0_16:0_16:1)	GL	TG	794.724	776.689	[M+NH4]+	C49H92O6	4.88808e+06	3.67866e+06	955602	726003	6.99342e+06	3.76e+06	1.86092e+06	2.63577e+06	3.77837e+06	3.90307e+06	3.86797e+06	C00422	HMDB0042129	56938011	-	-	-	-
LIPID-P-0789	TG(14:0_16:0_18:0)	GL	TG	824.771	806.736	[M+NH4]+	C51H98O6	6.06666e+06	6.13828e+06	2.82878e+06	1.73008e+06	9.38333e+06	7.67173e+06	4.49608e+06	5.96627e+06	6.4326e+06	5.63888e+06	7.50315e+06	C00422	HMDB0042124	131753268	-	-	-	-
LIPID-P-0838	TG(14:0_16:0_18:1)	GL	TG	822.755	804.721	[M+NH4]+	C51H96O6	3.13112e+07	2.61486e+07	6.89087e+06	3.24219e+06	4.58581e+07	3.34694e+07	1.62957e+07	2.36125e+07	2.53851e+07	2.61529e+07	2.71668e+07	C00422	HMDB0042131	56938015	-	-	-	-
LIPID-P-0902	TG(14:0_16:0_18:2)	GL	TG	820.739	802.705	[M+NH4]+	C51H94O6	5.73394e+06	3.88982e+06	769740	440231	4.244e+06	2.92297e+06	1.71522e+06	2.39826e+06	3.62429e+06	3.32277e+06	3.14779e+06	C00422	-	56938016	-	-	-	-
LIPID-P-1040	TG(14:0_16:0_20:4)	GL	TG	844.74	826.705	[M+NH4]+	C53H94O6	76934.1	44095	6670	3340	140572	64833.6	39057.2	56315.5	59596.1	86485.5	72758.8	C00422	HMDB0042140	56938026	-	-	-	-
LIPID-P-1099	TG(14:0_16:0_22:5)	GL	TG	870.755	852.721	[M+NH4]+	C55H96O6	120759	40010	8004	16675	222429	56389.3	19675.1	102839	74970.3	116720	86893.2	C00422	HMDB0042143	56938034	-	-	-	-
LIPID-P-0900	TG(14:0_16:1_17:1)	GL	TG	806.722	788.689	[M+NH4]+	C50H92O6	280705	196232	93598.1	53541.3	314364	299093	170198	91876.8	123253	288112	162830	C00422	-	56938037	-	-	-	-
LIPID-P-0904	TG(14:0_16:1_18:1)	GL	TG	820.739	802.705	[M+NH4]+	C51H94O6	7.13858e+06	4.9294e+06	949220	622343	6.61383e+06	4.55636e+06	2.18685e+06	3.16469e+06	4.06302e+06	4.46517e+06	4.44857e+06	C00422	HMDB0010420	53480485	-	-	-	-
LIPID-P-0967	TG(14:0_16:1_18:2)	GL	TG	818.724	800.689	[M+NH4]+	C51H92O6	635097	383514	86711.8	59054.8	979959	616920	311629	460393	532763	552836	560939	C00422	HMDB0042316	56938041	-	-	-	-
LIPID-P-1033	TG(14:0_16:1_18:3)	GL	TG	816.708	798.674	[M+NH4]+	C51H90O6	75025	35751.3	18219.6	34893.1	160472	96587.4	45676.7	59617.3	101240	112045	105933	C00422	HMDB0042317	56938042	-	-	-	-
LIPID-P-0972	TG(14:0_17:1_18:2)	GL	TG	832.737	814.705	[M+NH4]+	C52H94O6	118461	77157.8	15005	11670	139283	109333	71306.2	98393.3	65040.5	93439.1	88910.6	C00422	-	56938088	-	-	-	-
LIPID-P-2286	TG(14:0_18:0_18:1)	TG	TG	850.78	832.752	[M+NH4]+	C53H100O6	6.17619e+06	6.85101e+06	2.22362e+06	984409	1.0882e+07	7.52587e+06	4.25823e+06	6.77456e+06	6.09798e+06	6.36541e+06	6.72497e+06	C00422	-	-	-	-	-	-
LIPID-P-0911	TG(14:0_18:0_18:2)	GL	TG	848.771	830.736	[M+NH4]+	C53H98O6	4.96636e+06	4.03429e+06	448417	285066	6.17781e+06	5.00671e+06	2.28187e+06	3.3035e+06	3.64847e+06	3.90113e+06	3.78084e+06	C00422	HMDB0010430	53480494	-	-	-	-
LIPID-P-1036	TG(14:0_18:2_18:2)	GL	TG	844.74	826.705	[M+NH4]+	C53H94O6	470457	292854	52817.6	35152	987694	657312	294918	549016	445316	369412	385945	C00422	HMDB0042526	56936587	-	-	-	-
LIPID-P-1087	TG(14:0_18:2_18:3)	GL	TG	842.724	824.689	[M+NH4]+	C53H92O6	84137.6	76125.9	6849.42	14941.1	132114	92873.5	59790.6	109342	95580.6	68546.1	74952.5	C00422	HMDB0010471	53480527	-	-	-	-
LIPID-P-0955	TG(14:1_14:1_16:1)	GL	TG	762.656	744.627	[M+NH4]+	C47H84O6	51910.9	57732.1	11841.7	13581.2	43077.6	38901.5	31198	31987.6	41546.2	59056.7	51174.6	C00422	HMDB0047886	56936610	-	-	-	-
LIPID-P-0892	TG(14:1_16:0_16:1)	GL	TG	792.708	774.674	[M+NH4]+	C49H90O6	953825	726065	200328	136390	811289	482314	302408	443560	649597	637003	633680	C00422	HMDB0047771	56938416	-	-	-	-
LIPID-P-0960	TG(14:1_16:1_16:1)	GL	TG	790.688	772.658	[M+NH4]+	C49H88O6	103597	97112.5	27832.5	63371.6	104091	82664.4	61699.9	75214.7	102531	111058	90557	C00422	HMDB0047909	56936639	-	-	-	-
LIPID-P-0965	TG(14:1_16:1_18:1)	GL	TG	818.724	800.689	[M+NH4]+	C51H92O6	1.30767e+06	826612	228964	149545	1.00382e+06	846774	455594	570496	722019	898105	803559	C00422	HMDB0047911	56938446	-	-	-	-
LIPID-P-1030	TG(14:1_16:1_18:2)	GL	TG	816.708	798.674	[M+NH4]+	C51H90O6	55909.3	36166.9	18140.5	19046.2	54519.2	68268.5	55669.6	44306.8	21244.7	42511.2	39276.6	C00422	HMDB0047916	56938447	-	-	-	-
LIPID-P-1088	TG(14:1_18:2_18:2)	GL	TG	842.726	824.689	[M+NH4]+	C53H92O6	23340	21675	9244.62	2006.67	39249.1	30808.3	23724.5	25144.2	26175.5	39564.7	20882.9	C00422	HMDB0048077	56936645	-	-	-	-
LIPID-P-0890	TG(15:0_14:1_16:1)	GL	TG	778.693	760.658	[M+NH4]+	C48H88O6	30107.3	69935.6	29113.6	31238.9	60590.4	57919.1	36698.6	26296.4	25641.5	37680.6	48970.3	C00422	HMDB0043170	131754297	-	-	-	-
LIPID-P-2295	TG(15:0_15:0_15:1)	TG	TG	780.69	762.674	[M+NH4]+	C48H90O6	146252	146427	98486.6	112752	158133	94040.9	91475.7	203140	183456	161615	152971	C00422	-	-	-	-	-	-
LIPID-P-0787	TG(15:0_16:0_16:0)	GL	TG	810.752	792.721	[M+NH4]+	C50H96O6	3.46886e+06	2.46975e+06	1.18809e+06	825018	2.88477e+06	2.11954e+06	1.37747e+06	2.13458e+06	2.50752e+06	2.45713e+06	2.78226e+06	C00422	HMDB0043019	56936694	-	-	-	-
LIPID-P-0835	TG(15:0_16:0_16:1)	GL	TG	808.737	790.705	[M+NH4]+	C50H94O6	2.7529e+06	1.77039e+06	808875	218989	2.39177e+06	2.11557e+06	1.42541e+06	1.78657e+06	1.92286e+06	2.28063e+06	1.96536e+06	C00422	HMDB0043025	56938794	-	-	-	-
LIPID-P-0790	TG(15:0_16:0_17:0)	GL	TG	824.763	806.736	[M+NH4]+	C51H98O6	451996	274967	248140	68564.6	278786	265048	130793	303061	333479	358536	192753	C00422	HMDB0102014	56938795	-	-	-	-
LIPID-P-0792	TG(15:0_16:0_18:0)	GL	TG	838.784	820.752	[M+NH4]+	C52H100O6	3.77619e+06	2.76142e+06	1.61027e+06	916871	3.01001e+06	2.50217e+06	2.89282e+06	2.71503e+06	3.09988e+06	3.14882e+06	3.10861e+06	C00422	HMDB0043020	56938798	-	-	-	-
LIPID-P-0841	TG(15:0_16:0_18:1)	GL	TG	836.77	818.736	[M+NH4]+	C52H98O6	5.73152e+06	3.58799e+06	796530	1.31005e+06	4.87535e+06	4.1705e+06	2.73309e+06	3.24259e+06	4.20328e+06	4.38783e+06	4.3832e+06	C00422	HMDB0043027	131754161	-	-	-	-
LIPID-P-0899	TG(15:0_16:1_16:1)	GL	TG	806.724	788.689	[M+NH4]+	C50H92O6	465831	315089	181418	217103	350393	309572	237504	308000	365902	339030	348002	C00422	HMDB0043199	131754326	-	-	-	-
LIPID-P-0908	TG(15:0_16:1_18:1)	GL	TG	834.755	816.721	[M+NH4]+	C52H96O6	3.36725e+06	1.76571e+06	351544	216420	2.02588e+06	1.72052e+06	1.11458e+06	1.31981e+06	1.83182e+06	2.10325e+06	1.88384e+06	C00422	HMDB0043201	56938821	-	-	-	-
LIPID-P-0971	TG(15:0_16:1_18:2)	GL	TG	832.737	814.705	[M+NH4]+	C52H94O6	633179	338872	139628	160088	402107	301890	250365	304726	332449	388184	380935	C00422	-	56938822	-	-	-	-
LIPID-P-0794	TG(15:0_17:0_18:0)	GL	TG	852.796	834.768	[M+NH4]+	C53H102O6	1.1016e+06	554610	284946	179235	509052	539270	508227	583128	382131	617078	762741	C00422	HMDB0102252	56938844	-	-	-	-
LIPID-P-0913	TG(15:0_17:0_19:2)	GL	TG	862.785	844.752	[M+NH4]+	C54H100O6	8.28123e+06	5.53551e+06	1.45655e+06	790572	6.26909e+06	5.56279e+06	4.16132e+06	4.76021e+06	5.57095e+06	5.00279e+06	5.35116e+06	C00422	-	-	-	-	-	-
LIPID-P-2296	TG(15:0_18:0_18:1)	TG	TG	864.77	846.768	[M+NH4]+	C54H102O6	842311	499926	133498	80985.3	499164	580893	404159	413192	438549	467053	503897	C00422	-	-	-	-	-	-
LIPID-P-0801	TG(15:0_18:0_20:0)	GL	TG	894.843	876.815	[M+NH4]+	C56H108O6	2.09361e+06	2.02056e+06	469606	126876	2.76414e+06	2.84806e+06	2.03068e+06	2.29295e+06	1.95607e+06	1.93476e+06	1.96983e+06	C00422	HMDB0043050	56938916	-	-	-	-
LIPID-P-0978	TG(15:0_18:1_18:2)	GL	TG	860.77	842.736	[M+NH4]+	C54H98O6	2.79691e+06	1.48497e+06	294017	163452	1.26719e+06	1.146e+06	814717	1.01983e+06	1.28839e+06	1.22425e+06	1.13252e+06	C00422	HMDB0011708	53481040	-	-	-	-
LIPID-P-0928	TG(15:0_18:1_22:1)	GL	TG	918.842	900.815	[M+NH4]+	C58H108O6	5.22882e+06	5.01963e+06	781831	276580	2.02535e+06	6.34209e+06	4.4772e+06	3.96362e+06	4.54203e+06	4.26903e+06	4.43042e+06	C00422	HMDB0043233	131754360	-	-	-	-
LIPID-P-1042	TG(15:0_18:2_18:2)	GL	TG	858.755	840.721	[M+NH4]+	C54H96O6	606761	365372	96138.3	114601	393417	402020	273943	321561	332413	375003	423739	C00422	HMDB0011711	53481043	-	-	-	-
LIPID-P-2302	TG(15:1_17:1_17:1)	TG	TG	832.74	814.705	[M+NH4]+	C52H94O6	280870	176607	104126	93398.2	313600	93759.1	153596	227357	229298	274966	259866	C00422	-	-	-	-	-	-
LIPID-P-2304	TG(15:1_18:1_18:2)	TG	TG	858.76	840.721	[M+NH4]+	C54H96O6	157229	96472.6	31495.6	18101.3	167045	132072	82152.2	133581	113967	136982	118317	C00422	-	-	-	-	-	-
LIPID-P-0969	TG(16:0_14:1_18:2)	GL	TG	818.72	800.689	[M+NH4]+	C51H92O6	924497	554779	126305	92046.1	1.60851e+06	889952	449135	740523	736877	802009	797980	C00422	HMDB0044038	131755125	-	-	-	-
LIPID-P-2303	TG(16:0_15:1_18:2)	TG	TG	832.73	814.705	[M+NH4]+	C52H94O6	194388	51908.2	33084.7	16509.6	387331	275607	178543	268175	255809	233054	245971	C00422	-	-	-	-	-	-
LIPID-P-0788	TG(16:0_16:0_16:0)	GL	TG	824.771	806.736	[M+NH4]+	C51H98O6	2.363e+07	1.86918e+07	1.26939e+07	9.43428e+06	3.06783e+07	2.12193e+07	1.72247e+07	2.07126e+07	2.26358e+07	2.18399e+07	2.97881e+07	C00422	HMDB0005356	11147	-	555-44-2	77393	3857
LIPID-P-0837	TG(16:0_16:0_16:1)	GL	TG	822.755	804.721	[M+NH4]+	C51H96O6	3.9128e+07	3.09716e+07	1.0187e+07	5.44023e+06	5.70286e+07	4.16112e+07	2.01184e+07	2.90215e+07	3.54265e+07	3.43093e+07	3.65301e+07	C00422	HMDB0005359	9543986	-	-	-	4716
LIPID-P-0791	TG(16:0_16:0_17:0)	GL	TG	838.786	820.752	[M+NH4]+	C52H100O6	5.32582e+06	3.54331e+06	1.82023e+06	978016	3.85583e+06	3.15109e+06	2.64152e+06	3.15098e+06	3.6907e+06	3.69767e+06	3.73323e+06	C00422	HMDB0104223	9543988	-	-	-	-
LIPID-P-0793	TG(16:0_16:0_18:0)	GL	TG	852.802	834.768	[M+NH4]+	C53H102O6	1.94696e+07	12047995	1.18962e+07	9.78405e+06	2.12005e+07	1.58054e+07	1.75413e+07	9.92118e+06	1.56141e+07	1.43668e+07	1.31492e+07	C00422	HMDB0005357	99649112	-	-	-	-
LIPID-P-0842	TG(16:0_16:0_18:1)	GL	TG	850.786	832.752	[M+NH4]+	C53H100O6	4.19846e+07	3.74278e+07	1.53898e+07	7.56586e+06	6.9825e+07	4.74925e+07	2.48054e+07	3.23902e+07	4.18231e+07	4.17043e+07	4.21628e+07	C00422	HMDB0005360	25240460	-	-	-	4705
LIPID-P-2307	TG(16:0_16:0_20:2)	TG	TG	876.8	858.768	[M+NH4]+	C55H102O6	172775	151376	91679.7	11320.7	261455	140455	111723	187397	170288	183748	170717	C00422	-	-	-	-	-	-
LIPID-P-1046	TG(16:0_16:0_20:4)	GL	TG	872.774	854.736	[M+NH4]+	C55H98O6	257065	191504	36180	31082.2	639021	288975	192983	269470	335801	325161	269464	C00422	HMDB0005363	9544125	-	-	-	-
LIPID-P-1146	TG(16:0_16:0_22:6)	GL	TG	896.771	878.736	[M+NH4]+	C57H98O6	12991.3	5928.44	5005	6670	589915	121812	54643.4	97989.1	153159	119805	106105	C00422	HMDB0010418	9544489	-	-	-	-
LIPID-P-0901	TG(16:0_16:1_16:1)	GL	TG	820.739	802.705	[M+NH4]+	C51H94O6	1.08737e+07	9.31124e+06	1.7606e+06	1.20144e+06	1.2119e+07	6.5686e+06	3.41158e+06	4.96529e+06	7.11438e+06	7.05218e+06	7.05989e+06	C00422	HMDB0005376	-	-	-	-	4717
LIPID-P-0906	TG(16:0_16:1_17:1)	GL	TG	834.755	816.721	[M+NH4]+	C52H96O6	2.67369e+06	1.31492e+06	398285	335946	2.45367e+06	2.35067e+06	1.38374e+06	1.46621e+06	1.61939e+06	1.88779e+06	1.78714e+06	C00422	-	9543994	-	-	-	-
LIPID-P-0909	TG(16:0_16:1_18:1)	GL	TG	848.771	830.736	[M+NH4]+	C53H98O6	1.03999e+07	9.10714e+06	2.65844e+06	1.32373e+06	1.21179e+07	8.72356e+06	4.68741e+06	6.21616e+06	8.0296e+06	8.10947e+06	8.50754e+06	C00422	HMDB0005377	9544011	-	-	-	-
LIPID-P-0975	TG(16:0_16:1_18:2)	GL	TG	846.755	828.721	[M+NH4]+	C53H96O6	2.4769e+06	7.13196e+06	1.23691e+06	748882	1.24103e+07	7.45123e+06	4.2902e+06	6.16198e+06	6.70229e+06	6.92671e+06	6.85757e+06	C00422	HMDB0005379	9544021	-	-	-	-
LIPID-P-1039	TG(16:0_16:1_18:3)	GL	TG	844.739	826.705	[M+NH4]+	C53H94O6	328803	361173	36675	25702.9	1.30552e+06	793463	454390	658623	502423	600703	533230	C00422	HMDB0044067	9544033	-	-	-	-
LIPID-P-0848	TG(16:0_16:1_20:0)	GL	TG	878.818	860.783	[M+NH4]+	C55H104O6	115959	86826.7	72872.3	49213.4	154969	121658	114555	87032.4	124994	121463	120846	C00422	HMDB0005375	9544061	-	-	-	4794
LIPID-P-0917	TG(16:0_16:1_20:1)	GL	TG	876.802	858.768	[M+NH4]+	C55H102O6	6.92774e+07	7.65353e+07	1.79432e+07	7.27382e+06	9.58277e+07	7.93424e+07	4.33282e+07	5.25554e+07	5.9345e+07	6.42266e+07	6.22617e+07	C00422	HMDB0005378	9544079	-	-	-	-
LIPID-P-1098	TG(16:0_16:1_20:4)	GL	TG	870.755	852.721	[M+NH4]+	C55H96O6	211212	149722	15049.6	17092.4	344612	149175	63190.3	184223	174691	172497	132610	C00422	HMDB0005380	9544150	-	-	-	-
LIPID-P-1135	TG(16:0_16:1_20:5)	GL	TG	868.739	850.705	[M+NH4]+	C55H94O6	11218	33603	11670	980.085	184748	113639	73590.6	156724	80383	73373.8	89022.3	C00422	HMDB0044077	9544180	-	-	-	-
LIPID-P-1145	TG(16:0_16:1_22:5)	GL	TG	896.771	878.736	[M+NH4]+	C57H98O6	16125.7	13170.9	5758.58	3340	134581	44257.1	50015	51607.2	59596.1	41430.9	29609.7	C00422	HMDB0044073	9544488	-	-	-	-
LIPID-P-2309	TG(16:0_16:2_18:3)	TG	TG	842.73	824.689	[M+NH4]+	C53H92O6	48146.9	41245.4	14502.8	9484.99	262903	106829	87926.6	116427	90555.7	105987	110430	C00422	-	-	-	-	-	-
LIPID-P-2310	TG(16:0_16:2_20:5)	TG	TG	866.73	848.689	[M+NH4]+	C55H92O6	162152	153867	64440	32751.2	407999	64305.9	113962	182846	150317	164023	127330	C00422	-	-	-	-	-	-
LIPID-P-0796	TG(16:0_17:0_18:0)	GL	TG	866.815	848.783	[M+NH4]+	C54H104O6	3.35883e+06	3.15153e+06	1.89109e+06	581174	2.91041e+06	3.15682e+06	1.71488e+06	3.49794e+06	3.93158e+06	4.433e+06	4.76075e+06	C00422	HMDB0104381	131812514	-	-	-	-
LIPID-P-0845	TG(16:0_17:0_18:1)	GL	TG	864.801	846.768	[M+NH4]+	C54H102O6	2.59794e+06	1.26014e+06	199742	93147.3	1.71862e+06	1.62772e+06	1.19216e+06	1.29546e+06	1.2017e+06	1.24902e+06	1.23493e+06	C00422	-	-	-	-	-	-
LIPID-P-0914	TG(16:0_17:1_18:1)	GL	TG	862.785	844.752	[M+NH4]+	C54H100O6	1.82138e+07	1.14614e+07	1.89304e+06	951656	1.69106e+07	1.52155e+07	9.75257e+06	9.52437e+06	1.18978e+07	1.1529e+07	1.14431e+07	C00422	-	-	-	-	-	-
LIPID-P-0979	TG(16:0_17:1_18:2)	GL	TG	860.773	842.736	[M+NH4]+	C54H98O6	3.09321e+06	1.75395e+06	260644	128577	2.32109e+06	2.08412e+06	1.25877e+06	1.7174e+06	1.69517e+06	1.79272e+06	1.50902e+06	C00422	-	9544042	-	-	-	-
LIPID-P-0847	TG(16:0_18:0_18:1)	GL	TG	878.817	860.783	[M+NH4]+	C55H104O6	1.15109e+08	1.6221e+08	5.5181e+07	2.61632e+07	1.95754e+08	1.76565e+08	8.85763e+07	1.44799e+08	1.32725e+08	1.43564e+08	1.47598e+08	C00422	HMDB0005367	5365005	-	-	-	-
LIPID-P-0919	TG(16:0_18:0_18:2)	GL	TG	876.79	858.768	[M+NH4]+	C55H102O6	2.02514e+07	2.07832e+07	5.92243e+06	2.9704e+06	1.70548e+07	1.5153e+07	9.50962e+06	11896285	1.53151e+07	1.51196e+07	1.54559e+07	C00422	HMDB0005369	9544069	-	-	-	-
LIPID-P-1056	TG(16:0_18:0_20:4)	GL	TG	900.802	882.768	[M+NH4]+	C57H102O6	788225	657202	62630.7	78392.5	1.91135e+06	1.79544e+06	851732	1.49779e+06	922823	1.03103e+06	1.08149e+06	C00422	HMDB0005370	9544279	-	-	-	-
LIPID-P-0915	TG(16:0_18:1_18:1)	GL	TG	876.802	858.768	[M+NH4]+	C55H102O6	1.41649e+08	1.45583e+08	3.36958e+07	1.65331e+07	1.8191e+08	1.46134e+08	7.79644e+07	1.10156e+08	1.21497e+08	1.169e+08	1.20497e+08	C00422	HMDB0005382	25240174	-	-	75583	4798
LIPID-P-0980	TG(16:0_18:1_18:2)	GL	TG	874.786	856.752	[M+NH4]+	C55H100O6	1.8276e+07	1.95258e+07	2.90407e+06	1.71932e+06	1.43724e+07	1.09684e+07	7.56411e+06	9.85953e+06	1.13945e+07	1.1443e+07	1.13511e+07	C00422	HMDB0005384	25240361	-	-	-	-
LIPID-P-1105	TG(16:0_18:1_20:4)	GL	TG	898.786	880.752	[M+NH4]+	C57H100O6	1.91439e+06	1.75202e+06	147415	79880.5	3.65144e+06	1.60068e+06	901262	2.06429e+06	1.8596e+06	1.77965e+06	1.71608e+06	C00422	HMDB0005385	9544319	-	-	-	-
LIPID-P-0855	TG(16:0_18:1_21:0)	GL	TG	920.855	902.83	[M+NH4]+	C58H110O6	643116	596506	99865.8	13759.8	562838	648324	366682	625988	441429	643282	517814	C00422	-	9544418	-	-	-	-
LIPID-P-1060	TG(16:0_18:1_22:3)	GL	TG	928.83	910.799	[M+NH4]+	C59H106O6	1.19427e+06	1.18664e+06	218536	125106	1.1062e+06	949179	695549	729722	821586	838641	958450	C00422	-	-	-	-	-	-
LIPID-P-1114	TG(16:0_18:1_22:4)	GL	TG	926.815	908.783	[M+NH4]+	C59H104O6	524936	309779	31173.1	20223.9	374114	126532	98201.9	211703	232510	242451	268496	C00422	HMDB0044128	9544736	-	-	-	-
LIPID-P-1149	TG(16:0_18:1_22:5)	GL	TG	924.802	906.768	[M+NH4]+	C59H102O6	241553	242446	32693.8	30085.9	2.86866e+06	1.21238e+06	665447	1.24268e+06	853045	981883	934489	C00422	HMDB0044134	9544810	-	-	-	-
LIPID-P-1177	TG(16:0_18:1_22:6)	GL	TG	922.786	904.752	[M+NH4]+	C59H100O6	44589.8	22938.5	6401.41	6670	1.63708e+06	434507	219621	516799	429823	337530	338142	C00422	HMDB0044135	9544886	-	-	-	-
LIPID-P-1048	TG(16:0_18:2_18:2)	GL	TG	872.77	854.736	[M+NH4]+	C55H98O6	4.71185e+06	3.98232e+06	729409	556509	9.58231e+06	6.89409e+06	3.62527e+06	6.13767e+06	5.11921e+06	5.46255e+06	5.26485e+06	C00422	HMDB0005390	25240363	-	-	-	4838
LIPID-P-1096	TG(16:0_18:2_18:3)	GL	TG	870.752	852.721	[M+NH4]+	C55H96O6	489479	414534	173022	83345.7	1.69879e+06	962290	582583	951924	727380	776329	820702	C00422	HMDB0044263	25240367	-	-	-	-
LIPID-P-1141	TG(16:0_18:2_20:4)	GL	TG	896.772	878.736	[M+NH4]+	C57H98O6	2.5572e+06	2.37821e+06	1.03944e+06	1.58308e+06	2.91748e+06	2.42226e+06	2.41338e+06	1.09426e+06	2.65597e+06	2.364e+06	2.36502e+06	C00422	HMDB0005391	9544362	-	-	-	-
LIPID-P-1170	TG(16:0_18:2_20:5)	GL	TG	894.752	876.721	[M+NH4]+	C57H96O6	15005	13340	2734.87	5005	173369	99680.5	49879.7	105641	74354.4	76083.4	71640.1	C00422	HMDB0044273	9544414	-	-	-	-
LIPID-P-1213	TG(16:0_18:4_20:5)	GL	TG	890.718	872.689	[M+NH4]+	C57H92O6	103458	155618	60290.6	3340	1.08618e+06	229235	363556	128766	150783	98638.5	96626.8	C00422	HMDB0044525	56939545	-	-	-	-
LIPID-P-2314	TG(16:0_18:5_20:5)	TG	TG	888.72	870.674	[M+NH4]+	C57H90O6	77395.3	51805.4	3667.21	7505.76	81278.3	27628.2	30807.8	57976.6	28645.1	31306.1	42792.1	C00422	-	-	-	-	-	-
LIPID-P-2315	TG(16:0_19:1_20:2)	TG	TG	916.83	898.799	[M+NH4]+	C58H106O6	116119	111472	30284.4	2628.63	94160.2	79639.1	66709.8	76433.7	101925	96496	94781.2	C00422	-	-	-	-	-	-
LIPID-P-2328	TG(16:0_20:1_18:2)	TG	TG	902.81	884.783	[M+NH4]+	C57H104O6	4.53233e+07	3.85996e+07	9.89537e+06	4.1479e+06	3.3697e+07	2.91326e+07	1.67384e+07	2.41012e+07	2.86899e+07	2.50129e+07	2.42055e+07	C00422	-	-	-	-	-	-
LIPID-P-2320	TG(16:0_20:2_22:6)	TG	TG	948.79	930.768	[M+NH4]+	C61H102O6	1670	5902.98	3373.73	5005	150314	76973.6	40980.1	116962	71465.2	50429.7	52901.6	C00422	-	-	-	-	-	-
LIPID-P-2338	TG(16:0_22:1_18:2)	TG	TG	930.85	912.815	[M+NH4]+	C59H108O6	116047	251129	104387	33528.6	99911.3	190717	146944	207668	226846	227857	250922	C00422	-	-	-	-	-	-
LIPID-P-1029	TG(16:1_16:1_16:2)	GL	TG	816.705	798.674	[M+NH4]+	C51H90O6	45142.9	33414.2	10416.4	5005	42482.4	27099	21675	6670	41691.4	44575.7	17613.7	C00422	-	-	-	-	-	-
LIPID-P-0970	TG(16:1_16:1_17:1)	GL	TG	832.737	814.705	[M+NH4]+	C52H94O6	597360	435730	341606	345652	680764	460461	375736	468664	441725	536756	526705	C00422	-	9543998	-	-	-	-
LIPID-P-0973	TG(16:1_16:1_18:1)	GL	TG	846.753	828.721	[M+NH4]+	C53H96O6	1.85917e+07	1.25767e+07	2.00842e+06	1.37676e+06	1.48778e+07	1.07375e+07	5.17816e+06	7.61226e+06	9.24693e+06	9.16383e+06	9.35076e+06	C00422	HMDB0048590	25240357	-	-	-	-
LIPID-P-1037	TG(16:1_16:1_18:2)	GL	TG	844.739	826.705	[M+NH4]+	C53H94O6	1.32282e+06	983636	119384	119263	1.685e+06	1.08753e+06	617205	888879	915342	928274	856460	C00422	HMDB0005435	25240359	-	-	-	-
LIPID-P-1086	TG(16:1_16:1_18:3)	GL	TG	842.717	824.689	[M+NH4]+	C53H92O6	65986.3	52588	5650.26	18922	128065	83085	62071.8	73162.5	82026.7	61374.5	67851.1	C00422	HMDB0048604	9544045	-	-	-	-
LIPID-P-1202	TG(16:1_16:1_24:6)	GL	TG	920.766	902.736	[M+NH4]+	C59H98O6	20080.3	26085.7	5005	3340	101640	34748.1	11670	52740.7	31137.1	20005	24558.2	C00422	-	-	-	-	-	-
LIPID-P-0977	TG(16:1_17:1_18:1)	GL	TG	860.767	842.736	[M+NH4]+	C54H98O6	2.81556e+06	1.56044e+06	299740	262114	1.80698e+06	2.05294e+06	1.31872e+06	1.28608e+06	1.48052e+06	1.71129e+06	1.47954e+06	C00422	-	9544040	-	-	-	-
LIPID-P-1094	TG(16:1_17:1_18:3)	GL	TG	856.74	838.705	[M+NH4]+	C54H94O6	32124.8	27786	16675	6670	92386.2	37687.8	3255.16	28960	28802.2	38133.5	19602.5	C00422	-	9544073	-	-	-	-
LIPID-P-2313	TG(16:1_18:1_16:3)	TG	TG	842.72	824.689	[M+NH4]+	C53H92O6	18340	22280.9	3586.56	1549.63	65553	20138.9	11907	5085.59	78828.6	69040.9	38107.5	C00422	-	-	-	-	-	-
LIPID-P-0981	TG(16:1_18:1_18:1)	GL	TG	874.785	856.752	[M+NH4]+	C55H100O6	3.85003e+07	3.45319e+07	7.2804e+06	3.81981e+06	3.9784e+07	3.24621e+07	1.89569e+07	2.40512e+07	2.85034e+07	2.68939e+07	2.56728e+07	C00422	HMDB0005438	9544083	-	-	-	4816
LIPID-P-1045	TG(16:1_18:1_18:2)	GL	TG	872.77	854.736	[M+NH4]+	C55H98O6	1.94918e+06	1.3866e+06	261337	164261	1.12399e+06	929913	575174	756166	910803	1.01446e+06	1.01775e+06	C00422	HMDB0005440	25240364	-	-	-	-
LIPID-P-1097	TG(16:1_18:1_18:3)	GL	TG	870.746	852.721	[M+NH4]+	C55H96O6	795186	685832	184899	88365	2.59754e+06	1.59275e+06	1.01485e+06	1.46107e+06	1.06758e+06	1.09708e+06	1.05607e+06	C00422	HMDB0048648	9544133	-	-	-	-
LIPID-P-1095	TG(16:1_18:2_18:2)	GL	TG	870.754	852.721	[M+NH4]+	C55H96O6	404116	1.10113e+06	247471	201121	1.92657e+06	1.18908e+06	835021	1.16368e+06	1.14037e+06	1.27821e+06	1.21236e+06	C00422	HMDB0005446	25240366	-	-	-	-
LIPID-P-1137	TG(16:1_18:2_18:3)	GL	TG	868.738	850.705	[M+NH4]+	C55H94O6	15655.2	46580	11670	1955.78	119724	66078.5	56983.2	57910.4	79210.5	65715.5	89233.6	C00422	HMDB0048751	9544158	-	-	-	-
LIPID-P-0802	TG(17:0_18:0_18:0)	GL	TG	894.85	876.815	[M+NH4]+	C56H108O6	1.49311e+06	1.26913e+06	334493	139325	1.939e+06	1.90608e+06	1.17432e+06	1.23842e+06	1.38786e+06	1.36191e+06	1.39899e+06	C00422	HMDB0106781	9544064	-	-	-	-
LIPID-P-0849	TG(17:0_18:0_18:1)	GL	TG	892.831	874.799	[M+NH4]+	C56H106O6	1.56636e+06	1.38534e+06	236003	96265.4	1.54739e+06	2.40746e+06	1.33578e+06	1.02546e+06	1.49488e+06	1.27408e+06	1.07626e+06	C00422	-	9544084	-	-	-	-
LIPID-P-0921	TG(17:0_18:1_18:1)	GL	TG	890.786	872.783	[M+NH4]+	C56H104O6	3.28535e+07	2.58028e+07	4.91131e+06	1.89835e+06	2.97892e+07	2.9228e+07	1.87365e+07	2.01703e+07	2.36477e+07	2.23074e+07	2.21942e+07	C00422	HMDB0062701	9544103	-	-	127309	-
LIPID-P-0987	TG(17:0_18:1_18:2)	GL	TG	888.803	870.768	[M+NH4]+	C56H102O6	1.11465e+07	6.55465e+06	254787	229982	5.27335e+06	4.83053e+06	3.65199e+06	4.47798e+06	4.88695e+06	5.17744e+06	4.85506e+06	C00422	-	-	-	-	-	-
LIPID-P-2340	TG(17:0_18:1_20:1)	TG	TG	918.85	900.815	[M+NH4]+	C58H108O6	309614	243162	14496.8	5345.68	283375	250033	172859	209941	222120	237267	225550	C00422	-	-	-	-	-	-
LIPID-P-2341	TG(17:0_18:1_20:3)	TG	TG	914.82	896.783	[M+NH4]+	C58H104O6	47461.5	32836.9	31345.2	8266.32	65992.5	46103.9	45802.6	79793.7	53036.6	23179.5	43635	C00422	-	-	-	-	-	-
LIPID-P-1108	TG(17:0_18:1_20:4)	GL	TG	912.798	894.768	[M+NH4]+	C58H102O6	66150.7	101016	9657.07	5643.69	28365.2	37691.1	112479	107772	124072	44904.6	137603	C00422	-	-	-	-	-	-
LIPID-P-1154	TG(17:0_18:1_22:5)	GL	TG	938.815	920.783	[M+NH4]+	C60H104O6	39538.1	15783.4	1670	8112.48	34000.2	29001.7	41978.8	48179.6	32059.3	56906.6	51195.2	C00422	-	9544957	-	-	-	-
LIPID-P-2342	TG(17:0_18:2_18:3)	TG	TG	884.77	866.736	[M+NH4]+	C56H98O6	160715	93231.9	18340	4104.92	427886	459547	296069	303979	246331	252789	243324	C00422	-	-	-	-	-	-
LIPID-P-1058	TG(17:0_19:2_19:2)	GL	TG	914.816	896.783	[M+NH4]+	C58H104O6	40680.1	187392	23304.7	6683.75	216200	288539	156496	172575	142472	168185	181090	C00422	-	-	-	-	-	-
LIPID-P-0984	TG(17:1_18:1_18:1)	GL	TG	888.802	870.768	[M+NH4]+	C56H102O6	3.31577e+07	2.21835e+07	3.60896e+06	1.70083e+06	2.45441e+07	2.90609e+07	1.96967e+07	1.96052e+07	2.06976e+07	1.97621e+07	2.07377e+07	C00422	-	-	-	-	-	-
LIPID-P-1051	TG(17:1_18:1_18:2)	GL	TG	886.785	868.752	[M+NH4]+	C56H100O6	2.38447e+06	1.27269e+06	166950	108174	1.41418e+06	1.21631e+06	913978	1.07957e+06	1.21075e+06	1.12943e+06	1.15786e+06	C00422	-	-	-	-	-	-
LIPID-P-0993	TG(17:1_18:1_20:1)	GL	TG	916.827	898.799	[M+NH4]+	C58H106O6	94063.5	82833.4	16224.2	2993.79	56363.2	87733.6	74624.6	66808	71648.1	96604.5	84064.5	C00422	-	-	-	-	-	-
LIPID-P-1057	TG(17:1_18:1_20:2)	GL	TG	914.813	896.783	[M+NH4]+	C58H104O6	180634	678468	97532.8	43378.5	826911	836997	555553	676918	491909	636245	622088	C00422	-	-	-	-	-	-
LIPID-P-1139	TG(17:1_18:2_18:3)	GL	TG	882.745	864.721	[M+NH4]+	C56H96O6	19205.7	1649.29	10005	1643.28	25823.1	21097.3	16390.7	31591.5	17456.7	20459.3	15269.3	C00422	-	9544218	-	-	-	-
LIPID-P-2327	TG(18:0_16:1_20:1)	TG	TG	904.81	886.799	[M+NH4]+	C57H106O6	2.0646e+08	2.05121e+08	7.04555e+07	2.52773e+07	2.23482e+08	2.29395e+08	1.45593e+08	1.71063e+08	1.68896e+08	170753974	1.83542e+08	C00422	-	-	-	-	-	-
LIPID-P-2329	TG(18:0_16:2_20:2)	TG	TG	900.8	882.768	[M+NH4]+	C57H102O6	368735	309175	81424.5	74295.5	312516	196186	161894	131680	257312	249654	237490	C00422	-	-	-	-	-	-
LIPID-P-2325	TG(18:0_17:1_18:1)	TG	TG	890.83	872.783	[M+NH4]+	C56H104O6	6.38592e+07	4.91976e+07	7.88939e+06	3.63588e+06	5.50371e+07	7.29547e+07	4.39492e+07	5.18977e+07	4.6648e+07	4.85182e+07	4.47707e+07	C00422	-	-	-	-	-	-
LIPID-P-0926	TG(18:0_18:1_18:1)	GL	TG	904.833	886.799	[M+NH4]+	C57H106O6	1.88277e+08	1.95535e+08	7.78907e+07	2.16361e+07	2.29729e+08	2.23652e+08	1.51372e+08	1.65315e+08	1.69688e+08	1.70651e+08	1.79076e+08	C00422	HMDB0005403	16058372	-	-	77686	4913
LIPID-P-0929	TG(18:0_18:1_19:1)	GL	TG	918.846	900.815	[M+NH4]+	C58H108O6	124635	104906	28097.5	14631.5	78601.2	37460.7	55257.2	39922.7	84708.2	77157.1	93018.1	C00422	-	-	-	-	-	-
LIPID-P-1116	TG(18:0_18:1_20:4)	GL	TG	926.817	908.783	[M+NH4]+	C59H104O6	460220	500116	89114.6	26120.7	815305	554890	346015	498972	637947	552445	591843	C00422	HMDB0005406	9544577	-	-	-	-
LIPID-P-0936	TG(18:0_18:2_20:0)	GL	TG	932.865	914.83	[M+NH4]+	C59H110O6	37094.6	31363.3	3707.11	7104.33	202566	214093	116605	145056	105036	101483	99479.5	C00422	HMDB0005409	9544390	-	-	-	-
LIPID-P-2355	TG(18:0_18:2_20:2)	TG	TG	928.83	910.799	[M+NH4]+	C59H106O6	647367	599157	134111	65632.8	569994	378631	357660	435163	427883	469214	467329	C00422	-	-	-	-	-	-
LIPID-P-2356	TG(18:0_18:2_20:3)	TG	TG	926.82	908.783	[M+NH4]+	C59H104O6	583312	655043	102964	41680	331269	901256	173794	180446	268542	301468	305206	C00422	-	-	-	-	-	-
LIPID-P-1150	TG(18:0_18:2_20:4)	GL	TG	924.802	906.768	[M+NH4]+	C59H102O6	618573	463245	18269.2	25005	797366	569757	342954	519561	543616	557693	491295	C00422	HMDB0005412	9544638	-	-	-	-
LIPID-P-2358	TG(18:0_18:2_22:4)	TG	TG	952.85	934.799	[M+NH4]+	C61H106O6	29973.2	39029	11315	6670	308142	170842	131917	136032	148929	138930	132494	C00422	-	-	-	-	-	-
LIPID-P-1206	TG(18:0_18:2_22:6)	GL	TG	948.801	930.768	[M+NH4]+	C61H102O6	9	9	9	9	224758	132310	47285.2	118882	88105	76377.3	78503.1	C00422	HMDB0045098	9545349	-	-	-	-
LIPID-P-2346	TG(18:0_20:2_18:3)	TG	TG	926.82	908.783	[M+NH4]+	C59H104O6	160098	115996	38965	28913.8	583998	295652	193881	311590	287321	309633	311814	C00422	-	-	-	-	-	-
LIPID-P-2326	TG(18:1_17:2_18:2)	TG	TG	884.78	866.736	[M+NH4]+	C56H98O6	94484.2	89184.1	4134.05	6267.13	485733	433426	311425	361152	249585	297770	284772	C00422	-	-	-	-	-	-
LIPID-P-2330	TG(18:1_17:2_19:2)	TG	TG	898.78	880.752	[M+NH4]+	C57H100O6	9.37573e+06	7.79897e+06	1.551e+06	1.31652e+06	2.18848e+07	1.59478e+07	9.20054e+06	1.64553e+07	9.90016e+06	1.04734e+07	1.05838e+07	C00422	-	-	-	-	-	-
LIPID-P-0988	TG(18:1_18:1_18:1)	GL	TG	902.818	884.783	[M+NH4]+	C57H104O6	6.68135e+07	7.0714e+07	1.65497e+07	6.41857e+06	7.48013e+07	7.27963e+07	4.16329e+07	5.90333e+07	5.07853e+07	5.21103e+07	5.24017e+07	C00422	HMDB0005453	5497163	-	-	53753	-
LIPID-P-1052	TG(18:1_18:1_18:2)	GL	TG	900.802	882.768	[M+NH4]+	C57H102O6	7.20542e+06	6.27451e+06	1.2366e+06	718763	5.4697e+06	4.80451e+06	3.09191e+06	4.22591e+06	4.0068e+06	4.57029e+06	4.76849e+06	C00422	HMDB0005455	25240371	-	-	-	-
LIPID-P-0996	TG(18:1_18:1_19:1)	GL	TG	916.819	898.799	[M+NH4]+	C58H106O6	2.79431e+06	2.59553e+06	461417	137193	2.75463e+06	3.3043e+06	2.21204e+06	2.39102e+06	2.04275e+06	2.13806e+06	2.02369e+06	C00422	-	-	-	-	-	-
LIPID-P-0999	TG(18:1_18:1_20:1)	GL	TG	930.848	912.815	[M+NH4]+	C59H108O6	1.92405e+06	1.86415e+06	400421	161154	1.86431e+06	1.55035e+06	1.30363e+06	1.29224e+06	1.56622e+06	1.43628e+06	1.40431e+06	C00422	HMDB0005454	9544447	-	-	-	-
LIPID-P-1182	TG(18:1_18:1_22:5)	GL	TG	950.818	932.783	[M+NH4]+	C61H104O6	28103.2	28340	11525.6	4794.4	315865	177317	114382	152347	129722	137953	98833.5	C00422	HMDB0010468	9545266	-	-	-	-
LIPID-P-1104	TG(18:1_18:2_18:2)	GL	TG	898.786	880.752	[M+NH4]+	C57H100O6	1.62685e+06	1.16932e+06	273622	256067	1.09862e+06	1.00885e+06	753693	913768	919664	1.02636e+06	957391	C00422	HMDB0005461	25240373	-	-	-	-
LIPID-P-1142	TG(18:1_18:2_18:3)	GL	TG	896.771	878.736	[M+NH4]+	C57H98O6	489377	493282	213714	185240	1.28436e+06	1.07168e+06	738620	1.21243e+06	825234	811174	875950	C00422	HMDB0010481	53480537	-	-	-	-
LIPID-P-0998	TG(18:1_18:2_20:0)	GL	TG	930.849	912.815	[M+NH4]+	C59H108O6	2.79911e+06	2.95446e+06	550935	177707	2.93946e+06	2.51411e+06	1.67729e+06	1.82943e+06	1.97564e+06	1.96821e+06	1.95684e+06	C00422	HMDB0005459	25240376	-	-	-	-
LIPID-P-1061	TG(18:1_18:2_20:1)	GL	TG	928.82	910.799	[M+NH4]+	C59H106O6	362606	279063	73074.4	45910.8	211482	144930	137501	164093	186159	189476	193130	C00422	HMDB0005460	25240379	-	-	-	-
LIPID-P-1115	TG(18:1_18:2_20:2)	GL	TG	926.815	908.783	[M+NH4]+	C59H104O6	29040.1	66423.8	13292.5	4137.13	208636	122279	28301.9	114262	60498.6	89831.8	96201.1	C00422	HMDB0049395	131760192	-	-	-	-
LIPID-P-1176	TG(18:1_18:2_20:4)	GL	TG	922.783	904.752	[M+NH4]+	C59H100O6	107320	83146.2	8340	11061.2	82302.3	101383	24107.8	29025.6	72199.4	87550.9	113549	C00422	HMDB0005462	9544702	-	-	-	-
LIPID-P-2368	TG(18:1_18:2_22:3)	TG	TG	952.82	934.799	[M+NH4]+	C61H106O6	101389	31401.8	5718.93	11437.3	56125.5	44578.4	38393.4	54490.2	30153.3	52988.8	42466.4	C00422	-	-	-	-	-	-
LIPID-P-2337	TG(18:1_19:1_18:3)	TG	TG	912.79	894.768	[M+NH4]+	C58H102O6	10255.7	16967.4	10005	6670	99257.5	100172	64887.3	66040.5	44796	44522.2	54008.2	C00422	-	-	-	-	-	-
LIPID-P-2351	TG(18:1_20:2_18:3)	TG	TG	924.8	906.768	[M+NH4]+	C59H102O6	379769	348160	46006.5	24344.2	2.06955e+06	954702	574598	1.08112e+06	717857	745914	843029	C00422	-	-	-	-	-	-
LIPID-P-2377	TG(18:1_20:2_20:4)	TG	TG	950.81	932.783	[M+NH4]+	C61H104O6	76791.6	41058.7	3293.76	10005	377693	239634	154974	230328	143657	155923	152665	C00422	-	-	-	-	-	-
LIPID-P-1169	TG(18:2_18:2_18:3)	GL	TG	894.755	876.721	[M+NH4]+	C57H96O6	284639	289025	271324	252976	374821	386536	321781	350940	301361	363010	367876	C00422	HMDB0010490	9544383	-	-	-	-
LIPID-P-1152	TG(18:2_18:2_20:2)	GL	TG	924.802	906.768	[M+NH4]+	C59H102O6	23543.4	48704.4	16591.5	3340	62096.7	83015.6	49432.4	89220.9	46617.1	40440.7	36741.2	C00422	HMDB0010491	9544625	-	-	-	-
LIPID-P-1196	TG(18:2_18:3_18:3)	GL	TG	892.739	874.705	[M+NH4]+	C57H94O6	20653.8	18685.9	14224.6	27261.5	20593.5	23641.1	31722.7	38590.2	12604	28664.5	25194.5	C00422	HMDB0052637	9544434	-	-	-	-
LIPID-P-2336	TG(19:0_18:2_18:2)	TG	TG	914.8	896.783	[M+NH4]+	C58H104O6	85935.4	363658	58356.7	31195.8	331336	356058	274241	217210	284048	298144	286281	C00422	-	-	-	-	-	-
LIPID-P-2339	TG(20:0_18:2_18:2)	TG	TG	928.84	910.799	[M+NH4]+	C59H106O6	312252	304106	66480.1	28435.7	258647	173888	145593	37911.6	216170	199187	258529	C00422	-	-	-	-	-	-
LIPID-P-0770	TG(8:0_14:0_16:0)	GL	TG	684.611	666.58	[M+NH4]+	C41H78O6	66172.2	78978.9	20005	17997.6	78411.2	71095.9	55202.4	36802.3	74890.1	44654.2	62046.3	C00422	HMDB0071936	131778738	-	-	-	-
LIPID-P-0775	TG(8:0_14:0_18:0)	GL	TG	712.644	694.611	[M+NH4]+	C43H82O6	89834.9	163125	34621.3	18307.8	271177	140040	91314.1	127254	109470	117771	110269	C00422	HMDB0072111	131778910	-	-	-	-
LIPID-P-0820	TG(8:0_14:0_18:1)	GL	TG	710.627	692.595	[M+NH4]+	C43H80O6	37890.5	46098.1	12607.2	13063	84107.1	52301	30521.8	21368	30870.4	32677.1	42751.7	C00422	-	-	-	-	-	-
LIPID-P-0772	TG(8:0_16:0_16:0)	GL	TG	712.642	694.611	[M+NH4]+	C43H82O6	383849	420690	92177	75956.9	834288	444902	206620	320932	427852	421464	355831	C00422	HMDB0071914	131778716	-	-	-	-
LIPID-P-0819	TG(8:0_16:0_16:1)	GL	TG	710.625	692.595	[M+NH4]+	C43H80O6	171030	95839.9	15153.9	19591.9	373431	140640	61391.2	110300	141005	130100	148249	C00422	-	-	-	-	-	-
LIPID-P-0822	TG(8:0_16:0_18:1)	GL	TG	738.659	720.627	[M+NH4]+	C45H84O6	606603	593637	121272	40237.2	1.27598e+06	639125	316719	535076	618847	560364	574026	C00422	-	-	-	-	-	-
LIPID-P-0880	TG(8:0_16:0_18:2)	GL	TG	736.642	718.611	[M+NH4]+	C45H82O6	130678	94434.3	23973.1	13340	91143.1	62915.5	32453.9	47896.5	90944.7	68303.4	72755.2	C00422	-	-	-	-	-	-
LIPID-P-0879	TG(8:0_16:1_18:1)	GL	TG	736.646	718.611	[M+NH4]+	C45H82O6	80593.2	75816.4	25005	10021	107803	39850.5	40948.4	46008.2	65043.7	53783.4	43969.8	C00422	-	-	-	-	-	-
LIPID-P-0956	TG(8:0_18:1_18:2)	GL	TG	762.657	744.627	[M+NH4]+	C47H84O6	140658	44732.6	17648.7	6354.3	98105.6	50977.6	48961.2	63844.4	49488.4	27446.8	52470.1	C00422	-	-	-	-	-	-
LIPID-P-1882	TG(O-20:1_16:0_18:2)	GL	TG-O	888.838	870.804	[M+NH4]+	C57H106O5	36757.6	52079.7	16850.3	10144.9	289966	298825	235394	606238	210618	194032	183491	-	-	-	-	-	-	-
LIPID-N-0016	Taurochenodeoxycholic acid	ST	BA	498.5	499.297	[M-H]-	C26H45NO6S	20316.3	26064.2	25553.5	29041.2	238756	174168	136584	127968	89402.3	98971.3	141635	C05465	HMDB0000951	387316	MWS5069	516-35-8	16525	5897
LIPID-N-0017	Taurocholic acid	ST	BA	514.7	515.292	[M-H]-	C26H45NO7S	41157.5	23764.6	22665.6	37966.3	33576.5	33054.1	44994.4	32542.9	22568.9	34032.3	26831	C05122	HMDB0000036	6675	MWS4231	81-24-3	28865	5104
LIPID-N-0062	TxB3	FA	Eicosanoid	367.212	368.22	[M-H]-	C20H32O6	9866.66	14758.8	7170.73	13374.7	7295.83	13067.9	10394.6	9570.66	13076.3	17911.4	17960.2	-	HMDB0005099	6438711	mws2503	71953-80-5	-	-
LIPID-N-0010	Ursocholic acid	ST	BA	407.4	408.288	[M-H]-	C24H40O5	170190	107862	117044	72216	133749	116163	142944	93185.9	131812	131199	120782	C17644	HMDB0000917	122340	MWS2782	2955-27-3	81240	5871
LIPID-N-0001	taurolithocholic acid-3-sulfate	ST	BA	281.1	563.259	[M-H]-	C26H45NO8S2	31363.3	30387	25728.4	26351	19135	13181.1	23567.3	17172	21450.7	23757	26560.2	C03642	HMDB0002580	440071	MWS2776	15324-65-9	17864	6716

## Sheet: Table S4
Sample	PC1	PC2	PC3	PC4	PC5	PC6	PC7	PC8	PC9	PC10	PC11
YDB-1	-11.6183	28.5944	-2.7151	12.6356	-14.2057	-2.26794	-3.8631	1.329	-0.278218	0.0830876	2.61408e-15
YDB-2	-15.3591	5.94082	8.66724	13.2883	16.7411	10.3085	5.78831	-1.44483	-0.0962113	-0.25401	1.02723e-14
YDB-3	-26.1434	-14.9943	4.41079	-2.75695	1.77935	-1.20364	-16.2662	-4.75132	0.374144	0.0800534	9.08822e-15
YDB-4	-30.4962	-13.1258	-14.8532	-2.47604	-2.854	-7.6656	11.7376	2.84949	-0.123226	-0.0194088	5.98856e-15
YDW-1	26.7013	-4.73053	-11.6777	11.8372	10.988	-11.1517	-4.71861	4.81229	0.0923363	-0.0843403	6.67922e-15
YDW-2	19.4621	-8.12421	-7.20632	4.14918	-6.97114	2.86097	4.01844	-16.2809	-0.214737	-0.0586175	3.3266e-15
YDW-3	10.3224	-13.0928	30.1455	3.48428	-8.35515	-4.31647	4.14546	4.33114	-0.190349	0.150221	-9.95972e-16
YDW-4	10.5561	-11.3311	-11.466	-1.60451	-7.01252	15.6861	-2.75448	9.71516	-0.34206	0.19476	5.71407e-15
QC01	5.20622	10.5452	1.79016	-13.9539	4.25287	-1.2337	0.103545	-0.403615	-8.89792	0.578576	6.43929e-15
QC02	5.74686	9.85953	1.59749	-12.5477	2.24639	-0.504458	0.639146	0.138286	4.21862	-7.15356	4.996e-15
QC03	5.62212	10.4588	1.30723	-12.0554	3.39074	-0.512065	1.16991	-0.294641	5.45762	6.48324	4.46865e-15

## Sheet: Table S5
Kegg_pathway	ko_ID	Sig_compound	compound	Sig_compound_all	compound_all	IndexList	CIDList	Pathway
Thermogenesis	ko04714	36	243	197	730	LIPID-P-1304;LIPID-P-1305;LIPID-P-0169;LIPID-P-0001;LIPID-P-0769;LIPID-P-0957;LIPID-P-0778;LIPID-P-2273;LIPID-P-2303;LIPID-P-1039;LIPID-P-1135;LIPID-P-1056;LIPID-P-1048;LIPID-P-1096;LIPID-P-1170;LIPID-P-2320;LIPID-P-1086;LIPID-P-1097;LIPID-P-1095;LIPID-P-1137;LIPID-P-2342;LIPID-P-1058;LIPID-P-1057;LIPID-P-1139;LIPID-P-0936;LIPID-P-2358;LIPID-P-1206;LIPID-P-2346;LIPID-P-2326;LIPID-P-2330;LIPID-P-1…	C02301+C02301+C00165+C00318+C00422+C00422+C00422+C00422+C00422+C00422+C00422+C00422+C00422+C00422+C00422+C00422+C00422+C00422+C00422+C00422+C00422+C00422+C00422+C00422+C00422+C00422+C00422+C00422+C00422+C00422+C00422+C00422+C00422+C00422+C00422+C00422	https:\\www.genome.jp\dbget-bin\www_bget?map04714
EGFR tyrosine kinase inhibitor resistance	ko01521	1	3	197	730	LIPID-P-0169	C00165	https:\\www.genome.jp\dbget-bin\www_bget?map01521
MAPK signaling pathway	ko04010	1	3	197	730	LIPID-P-0169	C00165	https:\\www.genome.jp\dbget-bin\www_bget?map04010
ErbB signaling pathway	ko04012	1	3	197	730	LIPID-P-0169	C00165	https:\\www.genome.jp\dbget-bin\www_bget?map04012
Ras signaling pathway	ko04014	1	3	197	730	LIPID-P-0169	C00165	https:\\www.genome.jp\dbget-bin\www_bget?map04014
Rap1 signaling pathway	ko04015	1	3	197	730	LIPID-P-0169	C00165	https:\\www.genome.jp\dbget-bin\www_bget?map04015
Calcium signaling pathway	ko04020	1	3	197	730	LIPID-P-0169	C00165	https:\\www.genome.jp\dbget-bin\www_bget?map04020
cAMP signaling pathway	ko04024	13	44	197	730	LIPID-P-0169;LIPID-N-1484;LIPID-N-0692;LIPID-N-1483;LIPID-N-1473;LIPID-N-1475;LIPID-N-1486;LIPID-N-1489;LIPID-N-1506;LIPID-N-1472;LIPID-N-1494;LIPID-N-1513;LIPID-N-1459	C00165+C00416+C00416+C00416+C00416+C00416+C00416+C00416+C00416+C00416+C00416+C00416+C00416	https:\\www.genome.jp\dbget-bin\www_bget?map04024
Chemokine signaling pathway	ko04062	1	3	197	730	LIPID-P-0169	C00165	https:\\www.genome.jp\dbget-bin\www_bget?map04062
NF-kappa B signaling pathway	ko04064	1	3	197	730	LIPID-P-0169	C00165	https:\\www.genome.jp\dbget-bin\www_bget?map04064
HIF-1 signaling pathway	ko04066	1	3	197	730	LIPID-P-0169	C00165	https:\\www.genome.jp\dbget-bin\www_bget?map04066
Sphingolipid signaling pathway	ko04071	13	43	197	730	LIPID-P-0169;LIPID-P-0735;LIPID-P-0737;LIPID-P-0738;LIPID-P-0752;LIPID-P-0753;LIPID-P-0754;LIPID-P-0745;LIPID-P-0763;LIPID-P-0764;LIPID-P-1567;LIPID-P-0766;LIPID-P-0748	C00165+C00550+C00550+C00550+C00550+C00550+C00550+C00550+C00550+C00550+C00550+C00550+C00550	https:\\www.genome.jp\dbget-bin\www_bget?map04071
Phospholipase D signaling pathway	ko04072	13	45	197	730	LIPID-P-0169;LIPID-N-1484;LIPID-N-0692;LIPID-N-1483;LIPID-N-1473;LIPID-N-1475;LIPID-N-1486;LIPID-N-1489;LIPID-N-1506;LIPID-N-1472;LIPID-N-1494;LIPID-N-1513;LIPID-N-1459	C00165+C00416+C00416+C00416+C00416+C00416+C00416+C00416+C00416+C00416+C00416+C00416+C00416	https:\\www.genome.jp\dbget-bin\www_bget?map04072
Adrenergic signaling in cardiomyocytes	ko04261	1	3	197	730	LIPID-P-0169	C00165	https:\\www.genome.jp\dbget-bin\www_bget?map04261
Vascular smooth muscle contraction	ko04270	1	4	197	730	LIPID-P-0169	C00165	https:\\www.genome.jp\dbget-bin\www_bget?map04270
VEGF signaling pathway	ko04370	1	3	197	730	LIPID-P-0169	C00165	https:\\www.genome.jp\dbget-bin\www_bget?map04370
Apelin signaling pathway	ko04371	1	3	197	730	LIPID-P-0169	C00165	https:\\www.genome.jp\dbget-bin\www_bget?map04371
Gap junction	ko04540	1	4	197	730	LIPID-P-0169	C00165	https:\\www.genome.jp\dbget-bin\www_bget?map04540
Platelet activation	ko04611	1	4	197	730	LIPID-P-0169	C00165	https:\\www.genome.jp\dbget-bin\www_bget?map04611
Neutrophil extracellular trap formation	ko04613	1	3	197	730	LIPID-P-0169	C00165	https:\\www.genome.jp\dbget-bin\www_bget?map04613
C-type lectin receptor signaling pathway	ko04625	1	3	197	730	LIPID-P-0169	C00165	https:\\www.genome.jp\dbget-bin\www_bget?map04625
Natural killer cell mediated cytotoxicity	ko04650	1	3	197	730	LIPID-P-0169	C00165	https:\\www.genome.jp\dbget-bin\www_bget?map04650
Th1 and Th2 cell differentiation	ko04658	1	3	197	730	LIPID-P-0169	C00165	https:\\www.genome.jp\dbget-bin\www_bget?map04658
Th17 cell differentiation	ko04659	1	3	197	730	LIPID-P-0169	C00165	https:\\www.genome.jp\dbget-bin\www_bget?map04659
T cell receptor signaling pathway	ko04660	1	3	197	730	LIPID-P-0169	C00165	https:\\www.genome.jp\dbget-bin\www_bget?map04660
B cell receptor signaling pathway	ko04662	1	3	197	730	LIPID-P-0169	C00165	https:\\www.genome.jp\dbget-bin\www_bget?map04662
Fc epsilon RI signaling pathway	ko04664	1	4	197	730	LIPID-P-0169	C00165	https:\\www.genome.jp\dbget-bin\www_bget?map04664
Fc gamma R-mediated phagocytosis	ko04666	13	45	197	730	LIPID-P-0169;LIPID-N-1484;LIPID-N-0692;LIPID-N-1483;LIPID-N-1473;LIPID-N-1475;LIPID-N-1486;LIPID-N-1489;LIPID-N-1506;LIPID-N-1472;LIPID-N-1494;LIPID-N-1513;LIPID-N-1459	C00165+C00416+C00416+C00416+C00416+C00416+C00416+C00416+C00416+C00416+C00416+C00416+C00416	https:\\www.genome.jp\dbget-bin\www_bget?map04666
Circadian entrainment	ko04713	1	3	197	730	LIPID-P-0169	C00165	https:\\www.genome.jp\dbget-bin\www_bget?map04713
Long-term potentiation	ko04720	1	3	197	730	LIPID-P-0169	C00165	https:\\www.genome.jp\dbget-bin\www_bget?map04720
Neurotrophin signaling pathway	ko04722	1	3	197	730	LIPID-P-0169	C00165	https:\\www.genome.jp\dbget-bin\www_bget?map04722
Retrograde endocannabinoid signaling	ko04723	109	257	197	730	LIPID-P-0169;LIPID-N-0984;LIPID-N-0986;LIPID-N-0994;LIPID-N-0996;LIPID-P-0505;LIPID-P-0513;LIPID-P-0520;LIPID-N-1012;LIPID-P-0514;LIPID-N-1019;LIPID-N-1021;LIPID-N-1042;LIPID-P-0498;LIPID-P-0515;LIPID-N-0291;LIPID-N-0303;LIPID-N-0266;LIPID-N-0306;LIPID-N-1043;LIPID-P-0516;LIPID-N-1016;LIPID-P-0511;LIPID-N-0296;LIPID-N-0308;LIPID-P-0527;LIPID-N-0304;LIPID-N-0271;LIPID-N-0292;LIPID-N-0276;LIPID-P-0…	C00165+C00157+C00157+C00157+C00157+C00157+C00157+C00157+C00157+C00157+C00157+C00157+C00157+C00157+C00157+C00157+C00157+C00157+C00157+C00157+C00157+C00157+C00157+C00157+C00157+C00157+C00157+C00157+C00157+C00157+C00157+C00157+C00157+C00157+C00157+C00157+C00157+C00157+C00157+C00157+C00157+C00157+C00157+C00157+C00157+C00157+C00350+C00350+C00350+C00350+C00350+C00350+C00350+C00350+C00350+C00350+C00350+…	https:\\www.genome.jp\dbget-bin\www_bget?map04723
Glutamatergic synapse	ko04724	1	3	197	730	LIPID-P-0169	C00165	https:\\www.genome.jp\dbget-bin\www_bget?map04724
Cholinergic synapse	ko04725	1	3	197	730	LIPID-P-0169	C00165	https:\\www.genome.jp\dbget-bin\www_bget?map04725
Serotonergic synapse	ko04726	1	4	197	730	LIPID-P-0169	C00165	https:\\www.genome.jp\dbget-bin\www_bget?map04726
Dopaminergic synapse	ko04728	1	3	197	730	LIPID-P-0169	C00165	https:\\www.genome.jp\dbget-bin\www_bget?map04728
Long-term depression	ko04730	2	12	197	730	LIPID-P-0169;LIPID-P-0254	C00165+C00641	https:\\www.genome.jp\dbget-bin\www_bget?map04730
Inflammatory mediator regulation of TRP channels	ko04750	1	4	197	730	LIPID-P-0169	C00165	https:\\www.genome.jp\dbget-bin\www_bget?map04750
Insulin secretion	ko04911	1	3	197	730	LIPID-P-0169	C00165	https:\\www.genome.jp\dbget-bin\www_bget?map04911
GnRH signaling pathway	ko04912	13	45	197	730	LIPID-P-0169;LIPID-N-1484;LIPID-N-0692;LIPID-N-1483;LIPID-N-1473;LIPID-N-1475;LIPID-N-1486;LIPID-N-1489;LIPID-N-1506;LIPID-N-1472;LIPID-N-1494;LIPID-N-1513;LIPID-N-1459	C00165+C00416+C00416+C00416+C00416+C00416+C00416+C00416+C00416+C00416+C00416+C00416+C00416	https:\\www.genome.jp\dbget-bin\www_bget?map04912
Estrogen signaling pathway	ko04915	1	3	197	730	LIPID-P-0169	C00165	https:\\www.genome.jp\dbget-bin\www_bget?map04915
Melanogenesis	ko04916	1	3	197	730	LIPID-P-0169	C00165	https:\\www.genome.jp\dbget-bin\www_bget?map04916
Thyroid hormone synthesis	ko04918	1	3	197	730	LIPID-P-0169	C00165	https:\\www.genome.jp\dbget-bin\www_bget?map04918
Thyroid hormone signaling pathway	ko04919	1	3	197	730	LIPID-P-0169	C00165	https:\\www.genome.jp\dbget-bin\www_bget?map04919
Adipocytokine signaling pathway	ko04920	1	3	197	730	LIPID-P-0169	C00165	https:\\www.genome.jp\dbget-bin\www_bget?map04920
Oxytocin signaling pathway	ko04921	1	4	197	730	LIPID-P-0169	C00165	https:\\www.genome.jp\dbget-bin\www_bget?map04921
Regulation of lipolysis in adipocytes	ko04923	33	188	197	730	LIPID-P-0169;LIPID-P-0769;LIPID-P-0957;LIPID-P-0778;LIPID-P-2273;LIPID-P-2303;LIPID-P-1039;LIPID-P-1135;LIPID-P-1056;LIPID-P-1048;LIPID-P-1096;LIPID-P-1170;LIPID-P-2320;LIPID-P-1086;LIPID-P-1097;LIPID-P-1095;LIPID-P-1137;LIPID-P-2342;LIPID-P-1058;LIPID-P-1057;LIPID-P-1139;LIPID-P-0936;LIPID-P-2358;LIPID-P-1206;LIPID-P-2346;LIPID-P-2326;LIPID-P-2330;LIPID-P-1182;LIPID-P-1142;LIPID-P-2337;LIPID-P-2…	C00165+C00422+C00422+C00422+C00422+C00422+C00422+C00422+C00422+C00422+C00422+C00422+C00422+C00422+C00422+C00422+C00422+C00422+C00422+C00422+C00422+C00422+C00422+C00422+C00422+C00422+C00422+C00422+C00422+C00422+C00422+C00422+C00422	https:\\www.genome.jp\dbget-bin\www_bget?map04923
Aldosterone synthesis and secretion	ko04925	1	5	197	730	LIPID-P-0169	C00165	https:\\www.genome.jp\dbget-bin\www_bget?map04925
Relaxin signaling pathway	ko04926	1	3	197	730	LIPID-P-0169	C00165	https:\\www.genome.jp\dbget-bin\www_bget?map04926
Parathyroid hormone synthesis, secretion and action	ko04928	1	3	197	730	LIPID-P-0169	C00165	https:\\www.genome.jp\dbget-bin\www_bget?map04928
GnRH secretion	ko04929	1	3	197	730	LIPID-P-0169	C00165	https:\\www.genome.jp\dbget-bin\www_bget?map04929
Insulin resistance	ko04931	33	186	197	730	LIPID-P-0169;LIPID-P-0769;LIPID-P-0957;LIPID-P-0778;LIPID-P-2273;LIPID-P-2303;LIPID-P-1039;LIPID-P-1135;LIPID-P-1056;LIPID-P-1048;LIPID-P-1096;LIPID-P-1170;LIPID-P-2320;LIPID-P-1086;LIPID-P-1097;LIPID-P-1095;LIPID-P-1137;LIPID-P-2342;LIPID-P-1058;LIPID-P-1057;LIPID-P-1139;LIPID-P-0936;LIPID-P-2358;LIPID-P-1206;LIPID-P-2346;LIPID-P-2326;LIPID-P-2330;LIPID-P-1182;LIPID-P-1142;LIPID-P-2337;LIPID-P-2…	C00165+C00422+C00422+C00422+C00422+C00422+C00422+C00422+C00422+C00422+C00422+C00422+C00422+C00422+C00422+C00422+C00422+C00422+C00422+C00422+C00422+C00422+C00422+C00422+C00422+C00422+C00422+C00422+C00422+C00422+C00422+C00422+C00422	https:\\www.genome.jp\dbget-bin\www_bget?map04931
AGE-RAGE signaling pathway in diabetic complications	ko04933	1	3	197	730	LIPID-P-0169	C00165	https:\\www.genome.jp\dbget-bin\www_bget?map04933
Growth hormone synthesis, secretion and action	ko04935	1	3	197	730	LIPID-P-0169	C00165	https:\\www.genome.jp\dbget-bin\www_bget?map04935
Endocrine and other factor-regulated calcium reabsorption	ko04961	1	3	197	730	LIPID-P-0169	C00165	https:\\www.genome.jp\dbget-bin\www_bget?map04961
Salivary secretion	ko04970	1	3	197	730	LIPID-P-0169	C00165	https:\\www.genome.jp\dbget-bin\www_bget?map04970
Gastric acid secretion	ko04971	1	3	197	730	LIPID-P-0169	C00165	https:\\www.genome.jp\dbget-bin\www_bget?map04971
Pancreatic secretion	ko04972	1	3	197	730	LIPID-P-0169	C00165	https:\\www.genome.jp\dbget-bin\www_bget?map04972
Carbohydrate digestion and absorption	ko04973	1	3	197	730	LIPID-P-0169	C00165	https:\\www.genome.jp\dbget-bin\www_bget?map04973
Fat digestion and absorption	ko04975	45	230	197	730	LIPID-P-0169;LIPID-N-1484;LIPID-N-0692;LIPID-N-1483;LIPID-N-1473;LIPID-N-1475;LIPID-N-1486;LIPID-N-1489;LIPID-N-1506;LIPID-N-1472;LIPID-N-1494;LIPID-N-1513;LIPID-N-1459;LIPID-P-0769;LIPID-P-0957;LIPID-P-0778;LIPID-P-2273;LIPID-P-2303;LIPID-P-1039;LIPID-P-1135;LIPID-P-1056;LIPID-P-1048;LIPID-P-1096;LIPID-P-1170;LIPID-P-2320;LIPID-P-1086;LIPID-P-1097;LIPID-P-1095;LIPID-P-1137;LIPID-P-2342;LIPID-P-1…	C00165+C00416+C00416+C00416+C00416+C00416+C00416+C00416+C00416+C00416+C00416+C00416+C00416+C00422+C00422+C00422+C00422+C00422+C00422+C00422+C00422+C00422+C00422+C00422+C00422+C00422+C00422+C00422+C00422+C00422+C00422+C00422+C00422+C00422+C00422+C00422+C00422+C00422+C00422+C00422+C00422+C00422+C00422+C00422+C00422	https:\\www.genome.jp\dbget-bin\www_bget?map04975
Parkinson disease	ko05012	1	3	197	730	LIPID-P-0169	C00165	https:\\www.genome.jp\dbget-bin\www_bget?map05012
Spinocerebellar ataxia	ko05017	1	3	197	730	LIPID-P-0169	C00165	https:\\www.genome.jp\dbget-bin\www_bget?map05017
Pathways of neurodegeneration - multiple diseases	ko05022	1	3	197	730	LIPID-P-0169	C00165	https:\\www.genome.jp\dbget-bin\www_bget?map05022
African trypanosomiasis	ko05143	1	3	197	730	LIPID-P-0169	C00165	https:\\www.genome.jp\dbget-bin\www_bget?map05143
Amoebiasis	ko05146	20	73	197	730	LIPID-P-0169;LIPID-N-1341;LIPID-N-0587;LIPID-N-1358;LIPID-N-1259;LIPID-N-0563;LIPID-N-0582;LIPID-N-1297;LIPID-N-0595;LIPID-N-0598;LIPID-N-1310;LIPID-N-1333;LIPID-N-1298;LIPID-N-1324;LIPID-N-1339;LIPID-N-1351;LIPID-N-1366;LIPID-N-1337;LIPID-N-1348;LIPID-N-0591	C00165+C02737+C02737+C02737+C02737+C02737+C02737+C02737+C02737+C02737+C02737+C02737+C02737+C02737+C02737+C02737+C02737+C02737+C02737+C02737	https:\\www.genome.jp\dbget-bin\www_bget?map05146
Human cytomegalovirus infection	ko05163	1	3	197	730	LIPID-P-0169	C00165	https:\\www.genome.jp\dbget-bin\www_bget?map05163
Kaposi sarcoma-associated herpesvirus infection	ko05167	64	137	197	730	LIPID-P-0169;LIPID-N-1052;LIPID-N-0397;LIPID-N-0389;LIPID-N-0401;LIPID-N-0366;LIPID-N-0398;LIPID-N-0367;LIPID-N-1070;LIPID-N-0400;LIPID-N-0403;LIPID-N-0368;LIPID-N-1078;LIPID-N-0416;LIPID-N-0365;LIPID-N-0384;LIPID-N-1095;LIPID-N-1096;LIPID-N-1099;LIPID-N-1101;LIPID-N-1105;LIPID-N-0409;LIPID-N-0412;LIPID-N-0424;LIPID-N-1103;LIPID-N-1108;LIPID-N-0413;LIPID-N-0415;LIPID-N-0426;LIPID-P-1315;LIPID-P-1…	C00165+C00350+C00350+C00350+C00350+C00350+C00350+C00350+C00350+C00350+C00350+C00350+C00350+C00350+C00350+C00350+C00350+C00350+C00350+C00350+C00350+C00350+C00350+C00350+C00350+C00350+C00350+C00350+C00350+C00350+C00350+C00350+C00350+C00350+C00350+C00350+C00350+C00350+C00350+C00350+C00350+C00350+C00350+C00350+C00350+C00350+C00350+C00350+C00350+C00350+C00350+C00350+C00350+C00350+C00350+C00350+C00350+…	https:\\www.genome.jp\dbget-bin\www_bget?map05167
Human immunodeficiency virus 1 infection	ko05170	1	3	197	730	LIPID-P-0169	C00165	https:\\www.genome.jp\dbget-bin\www_bget?map05170
Coronavirus disease - COVID-19	ko05171	1	3	197	730	LIPID-P-0169	C00165	https:\\www.genome.jp\dbget-bin\www_bget?map05171
Pathways in cancer	ko05200	13	46	197	730	LIPID-P-0169;LIPID-N-1484;LIPID-N-0692;LIPID-N-1483;LIPID-N-1473;LIPID-N-1475;LIPID-N-1486;LIPID-N-1489;LIPID-N-1506;LIPID-N-1472;LIPID-N-1494;LIPID-N-1513;LIPID-N-1459	C00165+C00416+C00416+C00416+C00416+C00416+C00416+C00416+C00416+C00416+C00416+C00416+C00416	https:\\www.genome.jp\dbget-bin\www_bget?map05200
Glioma	ko05214	1	3	197	730	LIPID-P-0169	C00165	https:\\www.genome.jp\dbget-bin\www_bget?map05214
Non-small cell lung cancer	ko05223	1	3	197	730	LIPID-P-0169	C00165	https:\\www.genome.jp\dbget-bin\www_bget?map05223
Hepatocellular carcinoma	ko05225	1	3	197	730	LIPID-P-0169	C00165	https:\\www.genome.jp\dbget-bin\www_bget?map05225
Choline metabolism in cancer	ko05231	64	205	197	730	LIPID-P-0169;LIPID-P-0387;LIPID-P-0367;LIPID-P-0383;LIPID-P-0385;LIPID-P-0382;LIPID-P-0388;LIPID-N-1484;LIPID-N-0692;LIPID-N-1483;LIPID-N-1473;LIPID-N-1475;LIPID-N-1486;LIPID-N-1489;LIPID-N-1506;LIPID-N-1472;LIPID-N-1494;LIPID-N-1513;LIPID-N-1459;LIPID-N-0984;LIPID-N-0986;LIPID-N-0994;LIPID-N-0996;LIPID-P-0505;LIPID-P-0513;LIPID-P-0520;LIPID-N-1012;LIPID-P-0514;LIPID-N-1019;LIPID-N-1021;LIPID-N-1…	C00165+C04230+C04230+C04230+C04230+C04230+C04230+C00416+C00416+C00416+C00416+C00416+C00416+C00416+C00416+C00416+C00416+C00416+C00416+C00157+C00157+C00157+C00157+C00157+C00157+C00157+C00157+C00157+C00157+C00157+C00157+C00157+C00157+C00157+C00157+C00157+C00157+C00157+C00157+C00157+C00157+C00157+C00157+C00157+C00157+C00157+C00157+C00157+C00157+C00157+C00157+C00157+C00157+C00157+C00157+C00157+C00157+…	https:\\www.genome.jp\dbget-bin\www_bget?map05231
PD-L1 expression and PD-1 checkpoint pathway in cancer	ko05235	1	3	197	730	LIPID-P-0169	C00165	https:\\www.genome.jp\dbget-bin\www_bget?map05235
Diabetic cardiomyopathy	ko05415	2	4	197	730	LIPID-P-0169;LIPID-P-0001	C00165+C00318	https:\\www.genome.jp\dbget-bin\www_bget?map05415
Glycerolipid metabolism	ko00561	45	234	197	730	LIPID-P-0254;LIPID-N-1484;LIPID-N-0692;LIPID-N-1483;LIPID-N-1473;LIPID-N-1475;LIPID-N-1486;LIPID-N-1489;LIPID-N-1506;LIPID-N-1472;LIPID-N-1494;LIPID-N-1513;LIPID-N-1459;LIPID-P-0769;LIPID-P-0957;LIPID-P-0778;LIPID-P-2273;LIPID-P-2303;LIPID-P-1039;LIPID-P-1135;LIPID-P-1056;LIPID-P-1048;LIPID-P-1096;LIPID-P-1170;LIPID-P-2320;LIPID-P-1086;LIPID-P-1097;LIPID-P-1095;LIPID-P-1137;LIPID-P-2342;LIPID-P-1…	C00641+C00416+C00416+C00416+C00416+C00416+C00416+C00416+C00416+C00416+C00416+C00416+C00416+C00422+C00422+C00422+C00422+C00422+C00422+C00422+C00422+C00422+C00422+C00422+C00422+C00422+C00422+C00422+C00422+C00422+C00422+C00422+C00422+C00422+C00422+C00422+C00422+C00422+C00422+C00422+C00422+C00422+C00422+C00422+C00422	https:\\www.genome.jp\dbget-bin\www_bget?map00561
Inositol phosphate metabolism	ko00562	1	8	197	730	LIPID-P-0254	C00641	https:\\www.genome.jp\dbget-bin\www_bget?map00562
Glycerophospholipid metabolism	ko00564	146	414	197	730	LIPID-P-0254;LIPID-P-0387;LIPID-P-0367;LIPID-P-0383;LIPID-P-0385;LIPID-P-0382;LIPID-P-0388;LIPID-N-1484;LIPID-N-0692;LIPID-N-1483;LIPID-N-1473;LIPID-N-1475;LIPID-N-1486;LIPID-N-1489;LIPID-N-1506;LIPID-N-1472;LIPID-N-1494;LIPID-N-1513;LIPID-N-1459;LIPID-N-0984;LIPID-N-0986;LIPID-N-0994;LIPID-N-0996;LIPID-P-0505;LIPID-P-0513;LIPID-P-0520;LIPID-N-1012;LIPID-P-0514;LIPID-N-1019;LIPID-N-1021;LIPID-N-1…	C00641+C04230+C04230+C04230+C04230+C04230+C04230+C00416+C00416+C00416+C00416+C00416+C00416+C00416+C00416+C00416+C00416+C00416+C00416+C00157+C00157+C00157+C00157+C00157+C00157+C00157+C00157+C00157+C00157+C00157+C00157+C00157+C00157+C00157+C00157+C00157+C00157+C00157+C00157+C00157+C00157+C00157+C00157+C00157+C00157+C00157+C00157+C00157+C00157+C00157+C00157+C00157+C00157+C00157+C00157+C00157+C00157+…	https:\\www.genome.jp\dbget-bin\www_bget?map00564
Metabolic pathways	ko01100	184	619	197	730	LIPID-P-0254;LIPID-N-1484;LIPID-N-0692;LIPID-N-1483;LIPID-N-1473;LIPID-N-1475;LIPID-N-1486;LIPID-N-1489;LIPID-N-1506;LIPID-N-1472;LIPID-N-1494;LIPID-N-1513;LIPID-N-1459;LIPID-N-0984;LIPID-N-0986;LIPID-N-0994;LIPID-N-0996;LIPID-P-0505;LIPID-P-0513;LIPID-P-0520;LIPID-N-1012;LIPID-P-0514;LIPID-N-1019;LIPID-N-1021;LIPID-N-1042;LIPID-P-0498;LIPID-P-0515;LIPID-N-0291;LIPID-N-0303;LIPID-N-0266;LIPID-N-0…	C00641+C00416+C00416+C00416+C00416+C00416+C00416+C00416+C00416+C00416+C00416+C00416+C00416+C00157+C00157+C00157+C00157+C00157+C00157+C00157+C00157+C00157+C00157+C00157+C00157+C00157+C00157+C00157+C00157+C00157+C00157+C00157+C00157+C00157+C00157+C00157+C00157+C00157+C00157+C00157+C00157+C00157+C00157+C00157+C00157+C00157+C00157+C00157+C00157+C00157+C00157+C00157+C00157+C00157+C00157+C00157+C00157+…	https:\\www.genome.jp\dbget-bin\www_bget?map01100
Phosphatidylinositol signaling system	ko04070	13	49	197	730	LIPID-P-0254;LIPID-N-1484;LIPID-N-0692;LIPID-N-1483;LIPID-N-1473;LIPID-N-1475;LIPID-N-1486;LIPID-N-1489;LIPID-N-1506;LIPID-N-1472;LIPID-N-1494;LIPID-N-1513;LIPID-N-1459	C00641+C00416+C00416+C00416+C00416+C00416+C00416+C00416+C00416+C00416+C00416+C00416+C00416	https:\\www.genome.jp\dbget-bin\www_bget?map04070
Bile secretion	ko04976	3	5	197	730	LIPID-P-0001;LIPID-N-0016;LIPID-N-0001	C00318+C05465+C03642	https:\\www.genome.jp\dbget-bin\www_bget?map04976
Biosynthesis of unsaturated fatty acids	ko01040	1	10	197	730	LIPID-N-0024	C06428	https:\\www.genome.jp\dbget-bin\www_bget?map01040
Pancreatic cancer	ko05212	12	41	197	730	LIPID-N-1484;LIPID-N-0692;LIPID-N-1483;LIPID-N-1473;LIPID-N-1475;LIPID-N-1486;LIPID-N-1489;LIPID-N-1506;LIPID-N-1472;LIPID-N-1494;LIPID-N-1513;LIPID-N-1459	C00416+C00416+C00416+C00416+C00416+C00416+C00416+C00416+C00416+C00416+C00416+C00416	https:\\www.genome.jp\dbget-bin\www_bget?map05212
Arachidonic acid metabolism	ko00590	45	120	197	730	LIPID-N-0984;LIPID-N-0986;LIPID-N-0994;LIPID-N-0996;LIPID-P-0505;LIPID-P-0513;LIPID-P-0520;LIPID-N-1012;LIPID-P-0514;LIPID-N-1019;LIPID-N-1021;LIPID-N-1042;LIPID-P-0498;LIPID-P-0515;LIPID-N-0291;LIPID-N-0303;LIPID-N-0266;LIPID-N-0306;LIPID-N-1043;LIPID-P-0516;LIPID-N-1016;LIPID-P-0511;LIPID-N-0296;LIPID-N-0308;LIPID-P-0527;LIPID-N-0304;LIPID-N-0271;LIPID-N-0292;LIPID-N-0276;LIPID-P-0553;LIPID-P-0…	C00157+C00157+C00157+C00157+C00157+C00157+C00157+C00157+C00157+C00157+C00157+C00157+C00157+C00157+C00157+C00157+C00157+C00157+C00157+C00157+C00157+C00157+C00157+C00157+C00157+C00157+C00157+C00157+C00157+C00157+C00157+C00157+C00157+C00157+C00157+C00157+C00157+C00157+C00157+C00157+C00157+C00157+C00157+C00157+C00157	https:\\www.genome.jp\dbget-bin\www_bget?map00590
Linoleic acid metabolism	ko00591	45	122	197	730	LIPID-N-0984;LIPID-N-0986;LIPID-N-0994;LIPID-N-0996;LIPID-P-0505;LIPID-P-0513;LIPID-P-0520;LIPID-N-1012;LIPID-P-0514;LIPID-N-1019;LIPID-N-1021;LIPID-N-1042;LIPID-P-0498;LIPID-P-0515;LIPID-N-0291;LIPID-N-0303;LIPID-N-0266;LIPID-N-0306;LIPID-N-1043;LIPID-P-0516;LIPID-N-1016;LIPID-P-0511;LIPID-N-0296;LIPID-N-0308;LIPID-P-0527;LIPID-N-0304;LIPID-N-0271;LIPID-N-0292;LIPID-N-0276;LIPID-P-0553;LIPID-P-0…	C00157+C00157+C00157+C00157+C00157+C00157+C00157+C00157+C00157+C00157+C00157+C00157+C00157+C00157+C00157+C00157+C00157+C00157+C00157+C00157+C00157+C00157+C00157+C00157+C00157+C00157+C00157+C00157+C00157+C00157+C00157+C00157+C00157+C00157+C00157+C00157+C00157+C00157+C00157+C00157+C00157+C00157+C00157+C00157+C00157	https:\\www.genome.jp\dbget-bin\www_bget?map00591
alpha-Linolenic acid metabolism	ko00592	45	119	197	730	LIPID-N-0984;LIPID-N-0986;LIPID-N-0994;LIPID-N-0996;LIPID-P-0505;LIPID-P-0513;LIPID-P-0520;LIPID-N-1012;LIPID-P-0514;LIPID-N-1019;LIPID-N-1021;LIPID-N-1042;LIPID-P-0498;LIPID-P-0515;LIPID-N-0291;LIPID-N-0303;LIPID-N-0266;LIPID-N-0306;LIPID-N-1043;LIPID-P-0516;LIPID-N-1016;LIPID-P-0511;LIPID-N-0296;LIPID-N-0308;LIPID-P-0527;LIPID-N-0304;LIPID-N-0271;LIPID-N-0292;LIPID-N-0276;LIPID-P-0553;LIPID-P-0…	C00157+C00157+C00157+C00157+C00157+C00157+C00157+C00157+C00157+C00157+C00157+C00157+C00157+C00157+C00157+C00157+C00157+C00157+C00157+C00157+C00157+C00157+C00157+C00157+C00157+C00157+C00157+C00157+C00157+C00157+C00157+C00157+C00157+C00157+C00157+C00157+C00157+C00157+C00157+C00157+C00157+C00157+C00157+C00157+C00157	https:\\www.genome.jp\dbget-bin\www_bget?map00592
Glycosylphosphatidylinositol (GPI)-anchor biosynthesis	ko00563	63	134	197	730	LIPID-N-1052;LIPID-N-0397;LIPID-N-0389;LIPID-N-0401;LIPID-N-0366;LIPID-N-0398;LIPID-N-0367;LIPID-N-1070;LIPID-N-0400;LIPID-N-0403;LIPID-N-0368;LIPID-N-1078;LIPID-N-0416;LIPID-N-0365;LIPID-N-0384;LIPID-N-1095;LIPID-N-1096;LIPID-N-1099;LIPID-N-1101;LIPID-N-1105;LIPID-N-0409;LIPID-N-0412;LIPID-N-0424;LIPID-N-1103;LIPID-N-1108;LIPID-N-0413;LIPID-N-0415;LIPID-N-0426;LIPID-P-1315;LIPID-P-1352;LIPID-P-0…	C00350+C00350+C00350+C00350+C00350+C00350+C00350+C00350+C00350+C00350+C00350+C00350+C00350+C00350+C00350+C00350+C00350+C00350+C00350+C00350+C00350+C00350+C00350+C00350+C00350+C00350+C00350+C00350+C00350+C00350+C00350+C00350+C00350+C00350+C00350+C00350+C00350+C00350+C00350+C00350+C00350+C00350+C00350+C00350+C00350+C00350+C00350+C00350+C00350+C00350+C00350+C00350+C00350+C00350+C00350+C00350+C00350+…	https:\\www.genome.jp\dbget-bin\www_bget?map00563
Autophagy - other	ko04136	63	134	197	730	LIPID-N-1052;LIPID-N-0397;LIPID-N-0389;LIPID-N-0401;LIPID-N-0366;LIPID-N-0398;LIPID-N-0367;LIPID-N-1070;LIPID-N-0400;LIPID-N-0403;LIPID-N-0368;LIPID-N-1078;LIPID-N-0416;LIPID-N-0365;LIPID-N-0384;LIPID-N-1095;LIPID-N-1096;LIPID-N-1099;LIPID-N-1101;LIPID-N-1105;LIPID-N-0409;LIPID-N-0412;LIPID-N-0424;LIPID-N-1103;LIPID-N-1108;LIPID-N-0413;LIPID-N-0415;LIPID-N-0426;LIPID-P-1315;LIPID-P-1352;LIPID-P-0…	C00350+C00350+C00350+C00350+C00350+C00350+C00350+C00350+C00350+C00350+C00350+C00350+C00350+C00350+C00350+C00350+C00350+C00350+C00350+C00350+C00350+C00350+C00350+C00350+C00350+C00350+C00350+C00350+C00350+C00350+C00350+C00350+C00350+C00350+C00350+C00350+C00350+C00350+C00350+C00350+C00350+C00350+C00350+C00350+C00350+C00350+C00350+C00350+C00350+C00350+C00350+C00350+C00350+C00350+C00350+C00350+C00350+…	https:\\www.genome.jp\dbget-bin\www_bget?map04136
Autophagy - animal	ko04140	63	134	197	730	LIPID-N-1052;LIPID-N-0397;LIPID-N-0389;LIPID-N-0401;LIPID-N-0366;LIPID-N-0398;LIPID-N-0367;LIPID-N-1070;LIPID-N-0400;LIPID-N-0403;LIPID-N-0368;LIPID-N-1078;LIPID-N-0416;LIPID-N-0365;LIPID-N-0384;LIPID-N-1095;LIPID-N-1096;LIPID-N-1099;LIPID-N-1101;LIPID-N-1105;LIPID-N-0409;LIPID-N-0412;LIPID-N-0424;LIPID-N-1103;LIPID-N-1108;LIPID-N-0413;LIPID-N-0415;LIPID-N-0426;LIPID-P-1315;LIPID-P-1352;LIPID-P-0…	C00350+C00350+C00350+C00350+C00350+C00350+C00350+C00350+C00350+C00350+C00350+C00350+C00350+C00350+C00350+C00350+C00350+C00350+C00350+C00350+C00350+C00350+C00350+C00350+C00350+C00350+C00350+C00350+C00350+C00350+C00350+C00350+C00350+C00350+C00350+C00350+C00350+C00350+C00350+C00350+C00350+C00350+C00350+C00350+C00350+C00350+C00350+C00350+C00350+C00350+C00350+C00350+C00350+C00350+C00350+C00350+C00350+…	https:\\www.genome.jp\dbget-bin\www_bget?map04140
Glycine, serine and threonine metabolism	ko00260	19	69	197	730	LIPID-N-1341;LIPID-N-0587;LIPID-N-1358;LIPID-N-1259;LIPID-N-0563;LIPID-N-0582;LIPID-N-1297;LIPID-N-0595;LIPID-N-0598;LIPID-N-1310;LIPID-N-1333;LIPID-N-1298;LIPID-N-1324;LIPID-N-1339;LIPID-N-1351;LIPID-N-1366;LIPID-N-1337;LIPID-N-1348;LIPID-N-0591	C02737+C02737+C02737+C02737+C02737+C02737+C02737+C02737+C02737+C02737+C02737+C02737+C02737+C02737+C02737+C02737+C02737+C02737+C02737	https:\\www.genome.jp\dbget-bin\www_bget?map00260
Leishmaniasis	ko05140	19	70	197	730	LIPID-N-1341;LIPID-N-0587;LIPID-N-1358;LIPID-N-1259;LIPID-N-0563;LIPID-N-0582;LIPID-N-1297;LIPID-N-0595;LIPID-N-0598;LIPID-N-1310;LIPID-N-1333;LIPID-N-1298;LIPID-N-1324;LIPID-N-1339;LIPID-N-1351;LIPID-N-1366;LIPID-N-1337;LIPID-N-1348;LIPID-N-0591	C02737+C02737+C02737+C02737+C02737+C02737+C02737+C02737+C02737+C02737+C02737+C02737+C02737+C02737+C02737+C02737+C02737+C02737+C02737	https:\\www.genome.jp\dbget-bin\www_bget?map05140
Systemic lupus erythematosus	ko05322	19	69	197	730	LIPID-N-1341;LIPID-N-0587;LIPID-N-1358;LIPID-N-1259;LIPID-N-0563;LIPID-N-0582;LIPID-N-1297;LIPID-N-0595;LIPID-N-0598;LIPID-N-1310;LIPID-N-1333;LIPID-N-1298;LIPID-N-1324;LIPID-N-1339;LIPID-N-1351;LIPID-N-1366;LIPID-N-1337;LIPID-N-1348;LIPID-N-0591	C02737+C02737+C02737+C02737+C02737+C02737+C02737+C02737+C02737+C02737+C02737+C02737+C02737+C02737+C02737+C02737+C02737+C02737+C02737	https:\\www.genome.jp\dbget-bin\www_bget?map05322
Sphingolipid metabolism	ko00600	12	53	197	730	LIPID-P-0735;LIPID-P-0737;LIPID-P-0738;LIPID-P-0752;LIPID-P-0753;LIPID-P-0754;LIPID-P-0745;LIPID-P-0763;LIPID-P-0764;LIPID-P-1567;LIPID-P-0766;LIPID-P-0748	C00550+C00550+C00550+C00550+C00550+C00550+C00550+C00550+C00550+C00550+C00550+C00550	https:\\www.genome.jp\dbget-bin\www_bget?map00600
Necroptosis	ko04217	12	38	197	730	LIPID-P-0735;LIPID-P-0737;LIPID-P-0738;LIPID-P-0752;LIPID-P-0753;LIPID-P-0754;LIPID-P-0745;LIPID-P-0763;LIPID-P-0764;LIPID-P-1567;LIPID-P-0766;LIPID-P-0748	C00550+C00550+C00550+C00550+C00550+C00550+C00550+C00550+C00550+C00550+C00550+C00550	https:\\www.genome.jp\dbget-bin\www_bget?map04217
Vitamin digestion and absorption	ko04977	32	186	197	730	LIPID-P-0769;LIPID-P-0957;LIPID-P-0778;LIPID-P-2273;LIPID-P-2303;LIPID-P-1039;LIPID-P-1135;LIPID-P-1056;LIPID-P-1048;LIPID-P-1096;LIPID-P-1170;LIPID-P-2320;LIPID-P-1086;LIPID-P-1097;LIPID-P-1095;LIPID-P-1137;LIPID-P-2342;LIPID-P-1058;LIPID-P-1057;LIPID-P-1139;LIPID-P-0936;LIPID-P-2358;LIPID-P-1206;LIPID-P-2346;LIPID-P-2326;LIPID-P-2330;LIPID-P-1182;LIPID-P-1142;LIPID-P-2337;LIPID-P-2377;LIPID-P-1…	C00422+C00422+C00422+C00422+C00422+C00422+C00422+C00422+C00422+C00422+C00422+C00422+C00422+C00422+C00422+C00422+C00422+C00422+C00422+C00422+C00422+C00422+C00422+C00422+C00422+C00422+C00422+C00422+C00422+C00422+C00422+C00422	https:\\www.genome.jp\dbget-bin\www_bget?map04977
Cholesterol metabolism	ko04979	33	185	197	730	LIPID-P-0769;LIPID-P-0957;LIPID-P-0778;LIPID-P-2273;LIPID-P-2303;LIPID-P-1039;LIPID-P-1135;LIPID-P-1056;LIPID-P-1048;LIPID-P-1096;LIPID-P-1170;LIPID-P-2320;LIPID-P-1086;LIPID-P-1097;LIPID-P-1095;LIPID-P-1137;LIPID-P-2342;LIPID-P-1058;LIPID-P-1057;LIPID-P-1139;LIPID-P-0936;LIPID-P-2358;LIPID-P-1206;LIPID-P-2346;LIPID-P-2326;LIPID-P-2330;LIPID-P-1182;LIPID-P-1142;LIPID-P-2337;LIPID-P-2377;LIPID-P-1…	C00422+C00422+C00422+C00422+C00422+C00422+C00422+C00422+C00422+C00422+C00422+C00422+C00422+C00422+C00422+C00422+C00422+C00422+C00422+C00422+C00422+C00422+C00422+C00422+C00422+C00422+C00422+C00422+C00422+C00422+C00422+C00422+C05465	https:\\www.genome.jp\dbget-bin\www_bget?map04979
Lipid and atherosclerosis	ko05417	32	183	197	730	LIPID-P-0769;LIPID-P-0957;LIPID-P-0778;LIPID-P-2273;LIPID-P-2303;LIPID-P-1039;LIPID-P-1135;LIPID-P-1056;LIPID-P-1048;LIPID-P-1096;LIPID-P-1170;LIPID-P-2320;LIPID-P-1086;LIPID-P-1097;LIPID-P-1095;LIPID-P-1137;LIPID-P-2342;LIPID-P-1058;LIPID-P-1057;LIPID-P-1139;LIPID-P-0936;LIPID-P-2358;LIPID-P-1206;LIPID-P-2346;LIPID-P-2326;LIPID-P-2330;LIPID-P-1182;LIPID-P-1142;LIPID-P-2337;LIPID-P-2377;LIPID-P-1…	C00422+C00422+C00422+C00422+C00422+C00422+C00422+C00422+C00422+C00422+C00422+C00422+C00422+C00422+C00422+C00422+C00422+C00422+C00422+C00422+C00422+C00422+C00422+C00422+C00422+C00422+C00422+C00422+C00422+C00422+C00422+C00422	https:\\www.genome.jp\dbget-bin\www_bget?map05417
Primary bile acid biosynthesis	ko00120	1	3	197	730	LIPID-N-0016	C05465	https:\\www.genome.jp\dbget-bin\www_bget?map00120

## Sheet: Table S6
ID	YDB-1_fpkm	YDB-2_fpkm	YDB-3_fpkm	YDB-4_fpkm	YDW-1_fpkm	YDW-2_fpkm	YDW-3_fpkm	YDW-4_fpkm	YDB-1_count	YDB-2_count	YDB-3_count	YDB-4_count	YDW-1_count	YDW-2_count	YDW-3_count	YDW-4_count	YDB_vs_YDW.log2FoldChange	YDB_vs_YDW.pvalue	YDB_vs_YDW.padj	YDB_vs_YDW.regulated	chr	start	end	strand	gene_name	gene_description	KEGG	KEGG pathway	NR	Swissprot	Tremble	KOG	GO	Pfam	TF-Family
ENSCHIG00000001269.1	6.4624	3.6886	2.7021	2.9816	1.069	1.7509	1.4818	1.4745	411	169	129	138	44	60	58	77	-1.50689	8.60514e-06	0.00623827	down	7	104166927	104172390	+	TMEM59L	transmembrane protein 59 like [Source:HGNC Symbol%3BAcc:HGNC:13237]	--	--	PREDICTED: transmembrane protein 59-like isoform X1 [Capra hircus]	TM59L_BOVIN RecName: Full=Transmembrane protein 59-like; Flags: Precursor;	A0A836AGB1_SHEEP SubName: Full=Uncharacterized protein {ECO:0000313|EMBL:KAG5208489.1};	--	GO:0000139,Golgi membrane; GO:0016021,integral component of membrane; GO:0001658,branching involved in ureteric bud morphogenesis; GO:0001655,urogenital system development; GO:0001657,ureteric bud development; GO:0001763,morphogenesis of a branching structure; GO:0001822,kidney development; GO:0001823,mesonephros development; GO:0002009,morphogenesis of an epithelium; GO:0007275,multicellular org…	PF12280.11:Brain specific membrane anchored protein	--
ENSCHIG00000002274.1	0.0392	0.4793	0.5541	0.0216	0	0.0146	0	0	5	44	53	2	0	1	0	0	-6.33365	5.44278e-05	0.0277662	down	26	17232180	17281877	-	VWA2	von Willebrand factor A domain containing 2 [Source:HGNC Symbol%3BAcc:HGNC:24709]	K24508 von Willebrand factor A domain-containing protein 2 | (RefSeq) VWA2; von Willebrand factor A domain containing 2 (A)	--	PREDICTED: von Willebrand factor A domain-containing protein 2 isoform X2 [Capra hircus]	VWA2_HUMAN RecName: Full=von Willebrand factor A domain-containing protein 2; AltName: Full=A domain-containing protein similar to matrilin and collagen; Short=AMACO; AltName: Full=Colon cancer secreted protein 2; Short=CCSP-2; Flags: Precursor;	A0A452DN98_CAPHI SubName: Full=von Willebrand factor A domain containing 2 {ECO:0000313|Ensembl:ENSCHIP00000001209};	Collagens (type IV and type XIII), and related proteins	GO:0005604,basement membrane; GO:0062023,collagen-containing extracellular matrix; GO:0070062,extracellular exosome; GO:0005615,extracellular space; GO:0005509,calcium ion binding; GO:0042802,identical protein binding; GO:0007161,calcium-independent cell-matrix adhesion; GO:0046626,regulation of insulin receptor signaling pathway; GO:0003674,molecular_function; GO:0005488,binding; GO:0043167,ion …	PF00092.31:von Willebrand factor type A domain	Homeobox
ENSCHIG00000004298.1	4.7145	3.0892	7.4117	3.2592	1.1311	0.9239	0.7613	1.2482	161	76	190	81	25	17	16	35	-2.24972	1.35481e-07	0.000233264	down	26	12750633	12751511	-	NANOS1	nanos C2HC-type zinc finger 1 [Source:HGNC Symbol%3BAcc:HGNC:23044]	K18741 protein nanos 1 | (RefSeq) NANOS1; nanos C2HC-type zinc finger 1 (A)	--	PREDICTED: nanos homolog 1 [Capra hircus]	NANO1_HUMAN RecName: Full=Nanos homolog 1; Short=NOS-1; AltName: Full=EC_Rep1a;	A0A452DQF8_CAPHI SubName: Full=Nanos C2HC-type zinc finger 1 {ECO:0000313|Ensembl:ENSCHIP00000001960};	Nanos and related proteins	GO:0005737,cytoplasm; GO:0048471,perinuclear region of cytoplasm; GO:0003729,mRNA binding; GO:0030371,translation repressor activity; GO:0008270,zinc ion binding; GO:0016477,cell migration; GO:0098749,cerebellar neuron development; GO:0010631,epithelial cell migration; GO:0017148,negative regulation of translation; GO:0048477,oogenesis; GO:1900153,positive regulation of nuclear-transcribed mRNA c…	PF05741.16:Nanos RNA binding domain	--
ENSCHIG00000004553.1	0.3981	0.3777	0.3893	0.4708	0.1946	0.1777	0.0901	0.0982	79	54	58	68	25	19	11	16	-1.66447	4.87106e-06	0.00516108	down	11	27188397	27204459	-	ENSCHIG00000004553	--	--	--	--	--	--	--	--	--	--
ENSCHIG00000010459.1	0.1612	1.3831	0.9434	0.8591	0.0075	0.0181	0	0.0178	33	204	145	128	1	2	0	3	-6.32582	1.68739e-12	7.74735e-09	down	15	17702595	17746252	-	EHF	ETS homologous factor [Source:HGNC Symbol%3BAcc:HGNC:3246]	K17102 ETS homologous factor | (RefSeq) EHF; ETS homologous factor (A)	--	PREDICTED: ETS homologous factor isoform X1 [Capra hircus]	EHF_BOVIN RecName: Full=ETS homologous factor; AltName: Full=ETS domain-containing transcription factor;	A0A452E3Y7_CAPHI RecName: Full=ETS homologous factor {ECO:0000256|ARBA:ARBA00018937}; AltName: Full=ETS domain-containing transcription factor {ECO:0000256|ARBA:ARBA00031474};	Transcription factor NERF and related proteins, contain ETS domain	GO:0005634,nucleus; GO:0000981,DNA-binding transcription factor activity, RNA polymerase II-specific; GO:0043565,sequence-specific DNA binding; GO:0030154,cell differentiation; GO:0030855,epithelial cell differentiation; GO:0050673,epithelial cell proliferation; GO:0006357,regulation of transcription by RNA polymerase II; GO:0006366,transcription by RNA polymerase II; GO:0003674,molecular_functio…	PF00178.25:Ets-domain	ETS
ENSCHIG00000012374.1	0.0797	0.177	0.1911	0.0657	2.9797	1.1832	0.4402	0.2717	5	8	9	3	121	40	17	14	3.07663	0.000102408	0.040302	up	6	101305715	101674779	-	MAPK10	mitogen-activated protein kinase 10 [Source:HGNC Symbol%3BAcc:HGNC:6872]	K04440 mitogen-activated protein kinase 8/9/10 (c-Jun N-terminal kinase) [EC:2.7.11.24] | (RefSeq) MAPK10; mitogen-activated protein kinase 10 (A)	ko01522: Endocrine resistance; ko04010: MAPK signaling pathway; ko04012: ErbB signaling pathway; ko04014: Ras signaling pathway; ko04024: cAMP signaling pathway; ko04068: FoxO signaling pathway; ko04071: Sphingolipid signaling pathway; ko04137: Mitophagy - animal; ko04140: Autophagy - animal; ko04141: Protein processing in endoplasmic reticulum; ko04210: Apoptosis; ko04215: Apoptosis - multiple s…	mitogen-activated protein kinase 10 isoform X1 [Dasypus novemcinctus]	MK10_HUMAN RecName: Full=Mitogen-activated protein kinase 10; Short=MAP kinase 10; Short=MAPK 10; EC=2.7.11.24; AltName: Full=MAP kinase p49 3F12; AltName: Full=Stress-activated protein kinase 1b; Short=SAPK1b; AltName: Full=Stress-activated protein kinase JNK3; AltName: Full=c-Jun N-terminal kinase 3;	A0A7J8E9G9_ROUAE RecName: Full=Stress-activated protein kinase JNK {ECO:0000256|RuleBase:RU368052}; EC=2.7.11.24 {ECO:0000256|RuleBase:RU368052};	Jun-N-terminal kinase (JNK)	GO:0005737,cytoplasm; GO:0005829,cytosol; GO:0005739,mitochondrion; GO:0005654,nucleoplasm; GO:0005634,nucleus; GO:0005886,plasma membrane; GO:0005524,ATP binding; GO:0004705,JUN kinase activity; GO:0004707,MAP kinase activity; GO:0004708,MAP kinase kinase activity; GO:0106310,protein serine kinase activity; GO:0004674,protein serine/threonine kinase activity; GO:0090398,cellular senescence; GO:0…	PF00069.28:Protein kinase domain	bHLH
ENSCHIG00000012549.1	0.2995	0.175	0.21	0.13	1.169	0.6728	1.2037	0.5375	19	8	10	6	48	23	47	28	2.01091	1.38334e-05	0.00952708	up	10	37759895	37761756	-	ENSCHIG00000012549	--	K00627 pyruvate dehydrogenase E2 component (dihydrolipoamide acetyltransferase) [EC:2.3.1.12] | (RefSeq) DLAT; dihydrolipoamide S-acetyltransferase (A)	ko00010: Glycolysis / Gluconeogenesis; ko00020: Citrate cycle (TCA cycle); ko00620: Pyruvate metabolism; ko01100: Metabolic pathways; ko01200: Carbon metabolism	dihydrolipoyllysine-residue acetyltransferase component of pyruvate dehydrogenase complex, mitochondrial [Bubalus bubalis]	ODP2_HUMAN RecName: Full=Dihydrolipoyllysine-residue acetyltransferase component of pyruvate dehydrogenase complex, mitochondrial; EC=2.3.1.12; AltName: Full=70 kDa mitochondrial autoantigen of primary biliary cirrhosis; Short=PBC; AltName: Full=Dihydrolipoamide acetyltransferase component of pyruvate dehydrogenase complex; AltName: Full=M2 antigen complex 70 kDa subunit; AltName: Full=Pyruvate d…	A0A452EDB0_CAPHI RecName: Full=2-oxoacid_dh domain-containing protein {ECO:0000259|Pfam:PF00198};	Dihydrolipoamide acetyltransferase	GO:0043231,intracellular membrane-bounded organelle; GO:0005759,mitochondrial matrix; GO:0005967,mitochondrial pyruvate dehydrogenase complex; GO:0005739,mitochondrion; GO:0045254,pyruvate dehydrogenase complex; GO:0004742,dihydrolipoyllysine-residue acetyltransferase activity; GO:0042802,identical protein binding; GO:0006086,acetyl-CoA biosynthetic process from pyruvate; GO:0006006,glucose metab…	PF00198.26:2-oxoacid dehydrogenases acyltransferase (catalytic domain)	--
ENSCHIG00000014323.1	0.7683	0.5333	0.3412	0.3519	227.05	0	171.031	180.049	12	6	4	4	2295	0	1644	2309	8.12997	9.18005e-08	0.000180637	up	13	63244165	63249361	+	ASIP	agouti signaling protein [Source:HGNC Symbol%3BAcc:HGNC:745]	K08725 agouti signaling protein | (RefSeq) ASIP, agouti; agouti signaling protein (A)	ko04916: Melanogenesis	PREDICTED: agouti-signaling protein [Capra hircus]	ASIP_BOVIN RecName: Full=Agouti-signaling protein; Short=ASP; AltName: Full=Agouti switch protein; Flags: Precursor;	A0A0S2VHX5_CAPHI SubName: Full=Agouti signaling protein {ECO:0000313|EMBL:ALP86603.1, ECO:0000313|Ensembl:ENSCHIP00000012632};	--	GO:0005615,extracellular space; GO:0031779,melanocortin receptor binding; GO:0005184,neuropeptide hormone activity; GO:0031781,type 3 melanocortin receptor binding; GO:0031782,type 4 melanocortin receptor binding; GO:0008343,adult feeding behavior; GO:0006091,generation of precursor metabolites and energy; GO:0071514,genetic imprinting; GO:0009755,hormone-mediated signaling pathway; GO:0042438,me…	PF05039.15:Agouti protein	--
ENSCHIG00000014344.1	20.8074	12.5949	25.7795	7.9153	58.0371	78.118	60.4381	54.0429	1658	723	1542	459	2993	3354	2964	3536	1.81606	3.0514e-07	0.0004203	up	18	50959148	50970898	-	CYP2F3	cytochrome P450 family 2 subfamily F member 3 [Source:VGNC Symbol%3BAcc:VGNC:103430]	K07416 cytochrome P450 family 2 subfamily F [EC:1.14.14.1] | (RefSeq) CYP2F3, CYPIIF3; cytochrome P450 2F3-like (A)	ko00980: Metabolism of xenobiotics by cytochrome P450; ko05208: Chemical carcinogenesis - reactive oxygen species	PREDICTED: cytochrome P450 2F3 isoform X1 [Capra hircus]	CP2F3_CAPHI RecName: Full=Cytochrome P450 2F3; EC=1.14.14.1; AltName: Full=CYPIIF3;	A0A452ELD1_CAPHI SubName: Full=Cytochrome P450 family 2 subfamily F member 3 {ECO:0000313|Ensembl:ENSCHIP00000012667};	Cytochrome P450 CYP2 subfamily	GO:0005789,endoplasmic reticulum membrane; GO:0070330,aromatase activity; GO:0020037,heme binding; GO:0005506,iron ion binding; GO:0019825,oxygen binding; GO:0003674,molecular_function; GO:0003824,catalytic activity; GO:0004497,monooxygenase activity; GO:0016491,oxidoreductase activity; GO:0016705,oxidoreductase activity, acting on paired donors, with incorporation or reduction of molecular oxyge…	PF00067.25:Cytochrome P450	--
ENSCHIG00000014402.1	6.9328	6.6992	3.9545	3.079	0.5918	0.3199	0.3734	0.3965	362	252	155	117	20	9	12	17	-3.68119	3.90048e-22	2.68626e-18	down	7	104150977	104160742	-	CRLF1	cytokine receptor like factor 1 [Source:HGNC Symbol%3BAcc:HGNC:2364]	K24481 cytokine receptor-like factor 1 | (RefSeq) CRLF1; cytokine receptor like factor 1 (A)	--	cytokine receptor-like factor 1 [Delphinapterus leucas]	CRLF1_HUMAN RecName: Full=Cytokine receptor-like factor 1; AltName: Full=Cytokine-like factor 1; Short=CLF-1; AltName: Full=ZcytoR5; Flags: Precursor;	A0A452EL48_CAPHI SubName: Full=Cytokine receptor like factor 1 {ECO:0000313|Ensembl:ENSCHIP00000012756};	--	GO:0097058,CRLF-CLCF1 complex; GO:0005829,cytosol; GO:0009897,external side of plasma membrane; GO:0005576,extracellular region; GO:0005615,extracellular space; GO:0043235,receptor complex; GO:0019955,cytokine binding; GO:0004896,cytokine receptor activity; GO:0019221,cytokine-mediated signaling pathway; GO:2000672,negative regulation of motor neuron apoptotic process; GO:0043524,negative regulat…	PF00041.24:Fibronectin type III domain	--
ENSCHIG00000014472.1	0.6889	0.4781	0.5637	0.453	0.8515	1.3241	1.583	1.624	140	70	86	67	112	145	198	271	1.24825	0.000121167	0.0463599	up	4	99841995	99922917	-	SCIN	scinderin [Source:HGNC Symbol%3BAcc:HGNC:21695]	K05768 gelsolin | (RefSeq) SCIN; scinderin (A)	ko04666: Fc gamma R-mediated phagocytosis; ko04810: Regulation of actin cytoskeleton; ko05203: Viral carcinogenesis	PREDICTED: adseverin [Capra hircus]	SCIN_BOVIN RecName: Full=Scinderin {ECO:0000303|Ref.2}; Short=SC {ECO:0000303|Ref.2}; AltName: Full=Adseverin {ECO:0000303|PubMed:8119933};	A0A452EL54_CAPHI RecName: Full=Scinderin {ECO:0000256|ARBA:ARBA00014288}; AltName: Full=Adseverin {ECO:0000256|ARBA:ARBA00030694};	Actin regulatory proteins (gelsolin/villin family)	GO:0070161,anchoring junction; GO:0005938,cell cortex; GO:0042995,cell projection; GO:0005737,cytoplasm; GO:0002102,podosome; GO:0003779,actin binding; GO:0051015,actin filament binding; GO:0005509,calcium ion binding; GO:0005546,phosphatidylinositol-4,5-bisphosphate binding; GO:0001786,phosphatidylserine binding; GO:0051693,actin filament capping; GO:0051014,actin filament severing; GO:0045010,a…	PF00626.25:Gelsolin repeat	--
ENSCHIG00000016219.1	0.0596	6.6992	8.8898	1.1462	0	0	0.1936	0.0726	1	81	112	14	0	0	2	1	-6.07272	2.54619e-05	0.0140285	down	29	43585672	43601130	-	ENSCHIG00000016219	--	K25751 membrane-anchored junction protein | (RefSeq) MAJIN; membrane anchored junction protein (A)	--	PREDICTED: membrane-anchored junction protein isoform X2 [Capra hircus]	MAJIN_HUMAN RecName: Full=Membrane-anchored junction protein {ECO:0000250|UniProtKB:Q9D992};	A0A452EUF2_CAPHI SubName: Full=Uncharacterized protein {ECO:0000313|Ensembl:ENSCHIP00000015645};	--	GO:0000781,chromosome, telomeric region; GO:0005639,integral component of nuclear inner membrane; GO:0003677,DNA binding; GO:0007129,homologous chromosome pairing at meiosis; GO:0070197,meiotic attachment of telomere to nuclear envelope; GO:0045141,meiotic telomere clustering; GO:0003674,molecular_function; GO:0003676,nucleic acid binding; GO:0005488,binding; GO:0097159,organic cyclic compound bi…	PF15077.9:Membrane-anchored junction protein	--
ENSCHIG00000016282.1	5.5776	9.7097	1.0963	0.534	0	0	0	0	244	306	36	17	0	0	0	0	-9.3943	7.20517e-12	1.98488e-08	down	17	5761894	5775275	-	CRYBB2	crystallin beta B2 [Source:HGNC Symbol%3BAcc:HGNC:2398]	K23482 beta-crystallin | (RefSeq) CRYBB2; crystallin beta B2 (A)	--	Beta crystallin B2 (BP) isoform 2-like protein [Camelus ferus]	CRBB2_BOVIN RecName: Full=Beta-crystallin B2; AltName: Full=Beta-B2 crystallin; AltName: Full=Beta-crystallin Bp;	S9WXY6_CAMFR RecName: Full=Beta-crystallin B2 {ECO:0000256|ARBA:ARBA00019517}; AltName: Full=Beta-B2 crystallin {ECO:0000256|ARBA:ARBA00031014}; AltName: Full=Beta-crystallin Bp {ECO:0000256|ARBA:ARBA00033396};	--	GO:0042802,identical protein binding; GO:0005212,structural constituent of eye lens; GO:0002088,lens development in camera-type eye; GO:0007601,visual perception; GO:0003674,molecular_function; GO:0005488,binding; GO:0005515,protein binding; GO:0005198,structural molecule activity; GO:0001654,eye development; GO:0007275,multicellular organism development; GO:0007423,sensory organ development; GO:…	PF00030.22:Beta/Gamma crystallin	--
ENSCHIG00000016344.1	0.9175	1.0174	0.6292	1.1041	0.0168	0.0605	0.0441	0.0264	169	135	87	148	2	6	5	4	-4.76973	6.95949e-23	9.586e-19	down	6	103090074	103255415	+	PPP2R2C	protein phosphatase 2 regulatory subunit Bgamma [Source:HGNC Symbol%3BAcc:HGNC:9306]	K04354 serine/threonine-protein phosphatase 2A regulatory subunit B | (RefSeq) PPP2R2C; protein phosphatase 2 regulatory subunit Bgamma (A)	ko03015: mRNA surveillance pathway; ko04071: Sphingolipid signaling pathway; ko04151: PI3K-Akt signaling pathway; ko04152: AMPK signaling pathway; ko04261: Adrenergic signaling in cardiomyocytes; ko04390: Hippo signaling pathway; ko04530: Tight junction; ko04728: Dopaminergic synapse; ko05142: Chagas disease; ko05160: Hepatitis C; ko05165: Human papillomavirus infection	PREDICTED: protein phosphatase 2, regulatory subunit B, gamma isoform X1 [Capra hircus]	2ABG_HUMAN RecName: Full=Serine/threonine-protein phosphatase 2A 55 kDa regulatory subunit B gamma isoform; AltName: Full=IMYPNO1; AltName: Full=PP2A subunit B isoform B55-gamma; AltName: Full=PP2A subunit B isoform PR55-gamma; AltName: Full=PP2A subunit B isoform R2-gamma; AltName: Full=PP2A subunit B isoform gamma;	A0A452EVG4_CAPHI RecName: Full=Serine/threonine-protein phosphatase 2A 55 kDa regulatory subunit B {ECO:0000256|RuleBase:RU331113};	Serine/threonine protein phosphatase 2A, regulatory subunit	GO:0005829,cytosol; GO:0000159,protein phosphatase type 2A complex; GO:0019888,protein phosphatase regulator activity; GO:0003674,molecular_function; GO:0019208,phosphatase regulator activity; GO:0030234,enzyme regulator activity; GO:0098772,molecular function regulator; GO:0005575,cellular_component; GO:0005622,intracellular anatomical structure; GO:0005737,cytoplasm; GO:0110165,cellular anatomi…	PF00400.35:WD domain, G-beta repeat	--
ENSCHIG00000017810.1	2.313	1.4535	1.145	1.0737	4.757	4.7567	3.1487	2.3981	148	67	55	50	197	164	124	126	1.2304	8.21188e-05	0.0364872	up	9	57954691	57974115	-	VNN1	vanin 1 [Source:HGNC Symbol%3BAcc:HGNC:12705]	K08069 pantetheine hydrolase [EC:3.5.1.92] | (RefSeq) VNN1; vanin 1 (A)	ko00770: Pantothenate and CoA biosynthesis; ko01100: Metabolic pathways	PREDICTED: pantetheinase isoform X1 [Capra hircus]	VNN1_BOVIN RecName: Full=Pantetheinase; EC=3.5.1.92 {ECO:0000250|UniProtKB:O95497}; AltName: Full=Pantetheine hydrolase; AltName: Full=Vascular non-inflammatory molecule 1; Short=Vanin-1; Flags: Precursor;	A0A452F285_CAPHI SubName: Full=Vanin 1 {ECO:0000313|Ensembl:ENSCHIP00000018369};	Carbon-nitrogen hydrolase	GO:0031225,anchored component of membrane; GO:0005886,plasma membrane; GO:0017159,pantetheine hydrolase activity; GO:0015939,pantothenate metabolic process; GO:0003674,molecular_function; GO:0003824,catalytic activity; GO:0016787,hydrolase activity; GO:0016810,hydrolase activity, acting on carbon-nitrogen (but not peptide) bonds; GO:0016811,hydrolase activity, acting on carbon-nitrogen (but not p…	PF19018.3:Vanin C-terminal domain	--
ENSCHIG00000018863.1	2.4717	3.2335	4.2054	3.7078	0.8062	1.8681	1.3701	0.5584	469	442	599	512	99	191	160	87	-1.71039	6.69126e-06	0.00623827	down	5	64865221	64942529	-	IGF1	insulin like growth factor 1 [Source:NCBI gene (formerly Entrezgene)%3BAcc:100860838]	K05459 insulin-like growth factor 1 | (RefSeq) IGF1, IGF-1, IGF-I, IGFI, gIGFI; insulin like growth factor 1 (A)	ko01521: EGFR tyrosine kinase inhibitor resistance; ko01522: Endocrine resistance; ko04010: MAPK signaling pathway; ko04014: Ras signaling pathway; ko04015: Rap1 signaling pathway; ko04066: HIF-1 signaling pathway; ko04068: FoxO signaling pathway; ko04114: Oocyte meiosis; ko04115: p53 signaling pathway; ko04150: mTOR signaling pathway; ko04151: PI3K-Akt signaling pathway; ko04152: AMPK signaling …	insulin-like growth factor I precursor [Capra hircus]	IGF1_CAPHI RecName: Full=Insulin-like growth factor I; Short=IGF-I; AltName: Full=Somatomedin; Flags: Precursor;	D2DS56_CAPHI RecName: Full=Insulin-like growth factor I {ECO:0000256|ARBA:ARBA00018817}; AltName: Full=Somatomedin {ECO:0000256|ARBA:ARBA00030022};	--	GO:0035867,alphav-beta3 integrin-IGF-1-IGF1R complex; GO:0070382,exocytic vesicle; GO:0005615,extracellular space; GO:0008083,growth factor activity; GO:0005179,hormone activity; GO:0005159,insulin-like growth factor receptor binding; GO:0048009,insulin-like growth factor receptor signaling pathway; GO:0043066,negative regulation of apoptotic process; GO:0090201,negative regulation of release of …	PF00049.21:Insulin/IGF/Relaxin family	--
ENSCHIG00000018894.1	0.1475	0.1365	0.131	0.0676	6.5715	2.5094	0.0799	0.3593	6	4	4	2	173	55	2	12	4.1294	7.59424e-05	0.03607	up	23	21973107	21975922	-	ENSCHIG00000018894	--	K06751 MHC class I antigen | (RefSeq) BOLA class I histocompatibility antigen, alpha chain BL3-7-like (A)	ko04144: Endocytosis; ko04145: Phagosome; ko04218: Cellular senescence; ko04514: Cell adhesion molecules; ko04612: Antigen processing and presentation; ko04940: Type I diabetes mellitus; ko05163: Human cytomegalovirus infection; ko05165: Human papillomavirus infection; ko05166: Human T-cell leukemia virus 1 infection; ko05167: Kaposi sarcoma-associated herpesvirus infection; ko05168: Herpes simpl…	PREDICTED: BOLA class I histocompatibility antigen, alpha chain BL3-7-like [Capra hircus]	HA1B_BOVIN RecName: Full=BOLA class I histocompatibility antigen, alpha chain BL3-7; Flags: Precursor;	A0A452F6Y2_CAPHI RecName: Full=Ig-like domain-containing protein {ECO:0000259|PROSITE:PS50835};	--	GO:0009897,external side of plasma membrane; GO:0005615,extracellular space; GO:0071556,integral component of lumenal side of endoplasmic reticulum membrane; GO:0042612,MHC class I protein complex; GO:0030670,phagocytic vesicle membrane; GO:0002476,antigen processing and presentation of endogenous peptide antigen via MHC class Ib; GO:0002474,antigen processing and presentation of peptide antigen …	PF00129.21:Class I Histocompatibility antigen, domains alpha 1 and 2	--
ENSCHIG00000020704.1	41.8426	10.0877	7.9752	4.1791	0.5441	2.4954	0.7802	2.5343	1307	227	187	95	11	42	15	65	-3.2725	7.45385e-06	0.00623827	down	16	79342245	79348589	+	TNNT2	troponin T2%2C cardiac type [Source:HGNC Symbol%3BAcc:HGNC:11949]	K12045 troponin T, cardiac muscle | (RefSeq) TNNT2; troponin T2, cardiac type (A)	ko04260: Cardiac muscle contraction; ko04261: Adrenergic signaling in cardiomyocytes; ko05410: Hypertrophic cardiomyopathy; ko05414: Dilated cardiomyopathy	troponin T, cardiac muscle isoform X2 [Cervus elaphus]	TNNT2_SHEEP RecName: Full=Troponin T, cardiac muscle; Short=TnTc; AltName: Full=Cardiac muscle troponin T; Short=cTnT;	A0A452FEW6_CAPHI SubName: Full=Troponin T2, cardiac type {ECO:0000313|Ensembl:ENSCHIP00000022908};	Troponin	GO:0005861,troponin complex; GO:0006937,regulation of muscle contraction; GO:0003008,system process; GO:0003012,muscle system process; GO:0006936,muscle contraction; GO:0008150,biological_process; GO:0032501,multicellular organismal process; GO:0044057,regulation of system process; GO:0050789,regulation of biological process; GO:0051239,regulation of multicellular organismal process; GO:0065007,b…	PF00992.23:Troponin	--
ENSCHIG00000021089.1	0.1703	1.9348	0.4657	2.0816	20.5606	10.1229	10.3843	7.7234	38	311	78	338	2969	1217	1426	1415	3.22728	1.07989e-06	0.00135222	up	18	25320187	25351757	+	ENSCHIG00000021089	--	K01044 carboxylesterase 1 [EC:3.1.1.1] | (RefSeq) liver carboxylesterase (A)	ko00983: Drug metabolism - other enzymes	PREDICTED: liver carboxylesterase isoform X2 [Capra hircus]	EST1_PIG RecName: Full=Liver carboxylesterase; EC=3.1.1.1; AltName: Full=Proline-beta-naphthylamidase; AltName: Full=Retinyl ester hydrolase; Short=REH; Flags: Precursor;	A0A452FHI2_CAPHI RecName: Full=Carboxylic ester hydrolase {ECO:0000256|RuleBase:RU361235}; EC=3.1.1.- {ECO:0000256|RuleBase:RU361235};	Carboxylesterase and related proteins	GO:0005783,endoplasmic reticulum; GO:0005788,endoplasmic reticulum lumen; GO:0005811,lipid droplet; GO:0052689,carboxylic ester hydrolase activity; GO:0080030,methyl indole-3-acetate esterase activity; GO:0016042,lipid catabolic process; GO:0003674,molecular_function; GO:0003824,catalytic activity; GO:0016787,hydrolase activity; GO:0016788,hydrolase activity, acting on ester bonds; GO:0006629,lip…	PF00135.31:Carboxylesterase family	zf-C2H2
ENSCHIG00000022462.1	0.3205	0.2053	1.7079	2.6425	0.1524	0	0	0.0601	13	6	52	78	4	0	0	2	-4.63272	9.03595e-05	0.0377047	down	5	55908910	55913308	+	ENSCHIG00000022462	--	K11154 retinol dehydrogenase 16 [EC:1.1.1.-] | (RefSeq) retinol dehydrogenase 16 (A)	ko00830: Retinol metabolism; ko01100: Metabolic pathways	PREDICTED: retinol dehydrogenase 16 [Capra hircus]	RDH16_HUMAN RecName: Full=Retinol dehydrogenase 16; EC=1.1.1.105 {ECO:0000269|PubMed:10329026, ECO:0000269|PubMed:12534290, ECO:0000269|PubMed:9677409}; EC=1.1.1.209 {ECO:0000269|PubMed:12534290, ECO:0000269|PubMed:29541409, ECO:0000269|PubMed:9677409}; EC=1.1.1.315 {ECO:0000250|UniProtKB:O54909}; EC=1.1.1.53 {ECO:0000269|PubMed:10329026, ECO:0000269|PubMed:9677409}; AltName: Full=Human epidermal…	A0A452FNQ3_CAPHI SubName: Full=Uncharacterized protein {ECO:0000313|Ensembl:ENSCHIP00000025921};	Corticosteroid 11-beta-dehydrogenase and related short chain-type dehydrogenases	GO:0005789,endoplasmic reticulum membrane; GO:0016021,integral component of membrane; GO:0043231,intracellular membrane-bounded organelle; GO:0047044,androstan-3-alpha,17-beta-diol dehydrogenase activity; GO:0047023,androsterone dehydrogenase activity; GO:0009055,electron transfer activity; GO:0042802,identical protein binding; GO:0004745,retinol dehydrogenase activity; GO:0016491,oxidoreductase …	PF00106.28:short chain dehydrogenase	HMG
ENSCHIG00000024175.1	1.355	4.5779	3.0924	2.5364	1.0982	0.4555	1.0302	0.8282	265	645	454	361	139	48	124	133	-1.86809	1.57341e-05	0.009851	down	1	71209776	71236788	-	MELTF	melanotransferrin [Source:HGNC Symbol%3BAcc:HGNC:7037]	K06569 melanoma-associated antigen p97 | (RefSeq) MELTF; melanotransferrin (A)	--	PREDICTED: melanotransferrin [Capra hircus]	TRFM_HUMAN RecName: Full=Melanotransferrin {ECO:0000312|HGNC:HGNC:7037}; AltName: Full=Melanoma-associated antigen p97; AltName: CD_antigen=CD228; Flags: Precursor;	A0A452FXA4_CAPHI SubName: Full=Melanotransferrin {ECO:0000313|Ensembl:ENSCHIP00000028821};	--	GO:0046658,anchored component of plasma membrane; GO:0009986,cell surface; GO:0005769,early endosome; GO:0005788,endoplasmic reticulum lumen; GO:0070062,extracellular exosome; GO:0005576,extracellular region; GO:0005615,extracellular space; GO:0005886,plasma membrane; GO:0055037,recycling endosome; GO:0005506,iron ion binding; GO:0055072,iron ion homeostasis; GO:0006826,iron ion transport; GO:190…	PF00405.20:Transferrin	TF_others
ENSCHIG00000024511.1	34.3613	29.4823	49.6407	57.6764	24.4344	23.7288	18.929	14.8026	817	505	886	998	376	304	277	289	-1.1945	5.84548e-05	0.0287556	down	18	11963133	11974180	+	WFDC1	WAP four-disulfide core domain 1 [Source:HGNC Symbol%3BAcc:HGNC:15466]	K23635 WAP four-disulfide core domain protein 1 | (RefSeq) WFDC1; WAP four-disulfide core domain 1 (A)	--	hypothetical protein G4228_002106 [Cervus hanglu yarkandensis]	WFDC1_HUMAN RecName: Full=WAP four-disulfide core domain protein 1; AltName: Full=Prostate stromal protein ps20; AltName: Full=ps20 growth inhibitor; Flags: Precursor;	A0A452FY28_CAPHI SubName: Full=WAP four-disulfide core domain 1 {ECO:0000313|Ensembl:ENSCHIP00000029345};	--	GO:0005615,extracellular space; GO:0004867,serine-type endopeptidase inhibitor activity; GO:0030308,negative regulation of cell growth; GO:0050728,negative regulation of inflammatory response; GO:0061045,negative regulation of wound healing; GO:0001558,regulation of cell growth; GO:0003674,molecular_function; GO:0004857,enzyme inhibitor activity; GO:0004866,endopeptidase inhibitor activity; GO:00…	PF00095.24:WAP-type (Whey Acidic Protein) 'four-disulfide core'	--
ENSCHIG00000027160.1	1.0628	1.2521	0.9994	1.0186	1.4352	4.1107	4.2953	5.1338	119	101	84	83	104	248	296	472	1.74811	4.24296e-05	0.0224779	up	4	76269177	76385326	+	CCDC146	coiled-coil domain containing 146 [Source:HGNC Symbol%3BAcc:HGNC:29296]	K25554 cilia- and flagella-associated protein 58 | (RefSeq) CFAP58, CCDC147; cilia and flagella associated protein 58 (A)	--	PREDICTED: coiled-coil domain-containing protein 146 [Capra hircus]	CC146_HUMAN RecName: Full=Coiled-coil domain-containing protein 146;	A0A452GAN7_CAPHI SubName: Full=Coiled-coil domain containing 146 {ECO:0000313|Ensembl:ENSCHIP00000033714};	--	GO:0005814,centriole; GO:0005737,cytoplasm; GO:0005856,cytoskeleton; GO:0005575,cellular_component; GO:0005622,intracellular anatomical structure; GO:0005815,microtubule organizing center; GO:0015630,microtubule cytoskeleton; GO:0043226,organelle; GO:0043228,non-membrane-bounded organelle; GO:0043229,intracellular organelle; GO:0043232,intracellular non-membrane-bounded organelle; GO:0110165,cell…	--	--
novel.1078	8.4478	7.2195	9.0514	3.6007	1.9184	4.4648	2.4345	2.3126	3817	2350	3070	1184	561	1087	677	858	-1.42766	8.06366e-05	0.0364872	down	LWLT01000021.1	48550751	48840710	-	--	--	K10469 kelch-like protein 34 | (RefSeq) KLHL34; kelch like family member 34 (A)	--	PREDICTED: kelch-like protein 34 [Capra hircus]	KLH34_HUMAN RecName: Full=Kelch-like protein 34;	A0A452FB55_CAPHI SubName: Full=Kelch like family member 34 {ECO:0000313|Ensembl:ENSCHIP00000021416};	Proteins containing BTB/POZ and Kelch domains, involved in regulatory/signal transduction processes	GO:0005615,extracellular space; GO:0005575,cellular_component; GO:0005576,extracellular region; GO:0110165,cellular anatomical entity	PF01344.28:Kelch motif	THAP
novel.1736	0.0272	0.1133	0.0362	0.1122	2.3123	1.0604	1.1052	0.6959	1	3	1	3	55	21	25	21	4.07553	6.57774e-08	0.000151003	up	LWLT01006545.1	1508	6643	+	--	--	K01044 carboxylesterase 1 [EC:3.1.1.1] | (RefSeq) liver carboxylesterase (A)	ko00983: Drug metabolism - other enzymes	PREDICTED: liver carboxylesterase-like [Capra hircus]	EST1_PIG RecName: Full=Liver carboxylesterase; EC=3.1.1.1; AltName: Full=Proline-beta-naphthylamidase; AltName: Full=Retinyl ester hydrolase; Short=REH; Flags: Precursor;	A0A452FGS5_CAPHI RecName: Full=COesterase domain-containing protein {ECO:0000259|Pfam:PF00135};	Carboxylesterase and related proteins	GO:0005783,endoplasmic reticulum; GO:0005788,endoplasmic reticulum lumen; GO:0005811,lipid droplet; GO:0052689,carboxylic ester hydrolase activity; GO:0080030,methyl indole-3-acetate esterase activity; GO:0016042,lipid catabolic process; GO:0003674,molecular_function; GO:0003824,catalytic activity; GO:0016787,hydrolase activity; GO:0016788,hydrolase activity, acting on ester bonds; GO:0006629,lip…	--	--
novel.325	0.0252	0.0408	0.0448	0.0866	5.1045	3.206	0.0341	0.0768	6	7	8	15	786	411	5	15	5.19741	9.30709e-05	0.0377047	up	18	37030564	37063541	+	--	--	K16349 natural cytotoxicity triggering receptor 3 ligand 1 | (RefSeq) NCR3LG1; natural killer cell cytotoxicity receptor 3 ligand 1 (A)	--	hypothetical protein MJT46_006949 [Ovis ammon polii x Ovis aries]	MED30_BOVIN RecName: Full=Mediator of RNA polymerase II transcription subunit 30; AltName: Full=Mediator complex subunit 30; AltName: Full=Thyroid hormone receptor-associated protein 6; AltName: Full=Thyroid hormone receptor-associated protein complex 25 kDa component; Short=Trap25;	A0A4W2G8A3_BOBOX SubName: Full=Uncharacterized protein {ECO:0000313|Ensembl:ENSBIXP00005014735};	--	GO:0070847,core mediator complex; GO:0016592,mediator complex; GO:0046966,thyroid hormone receptor binding; GO:0003713,transcription coactivator activity; GO:0003712,transcription coregulator activity; GO:0060261,positive regulation of transcription initiation from RNA polymerase II promoter; GO:0045893,positive regulation of transcription, DNA-templated; GO:0035019,somatic stem cell population m…	--	THAP
novel.34	4.3845	2.7905	1.1994	0.627	0.343	0.4921	0.1703	0.4731	711	326	146	74	36	43	17	63	-2.60332	8.41013e-06	0.00623827	down	1	106365206	106390244	-	--	--	K16349 natural cytotoxicity triggering receptor 3 ligand 1 | (RefSeq) NCR3LG1; natural killer cell cytotoxicity receptor 3 ligand 1 (A)	--	hypothetical protein FD755_019938 [Muntiacus reevesi]	YSM6_CAEEL RecName: Full=Putative uncharacterized transposon-derived protein F52C9.6;	A0A4W2GEP7_BOBOX RecName: Full=RNA-directed DNA polymerase {ECO:0000256|ARBA:ARBA00012493}; EC=2.7.7.49 {ECO:0000256|ARBA:ARBA00012493};	FOG: Reverse transcriptase	--	PF00078.30:Reverse transcriptase (RNA-dependent DNA polymerase)	THAP
novel.347	18.3106	4.0667	0.1394	0.2876	0	0	0	0	175	28	1	2	0	0	0	0	-7.5633	2.17714e-05	0.012495	down	18	57640502	57640747	.	--	--	--	--	--	--	--	--	--	--	--
novel.452	0.5265	2.8784	0.8731	1.8553	0.0387	0.0133	0.1338	0.2486	147	579	183	377	7	2	23	57	-3.80112	2.28371e-06	0.00262132	down	20	11346697	11365391	+	--	--	K16349 natural cytotoxicity triggering receptor 3 ligand 1 | (RefSeq) NCR3LG1; natural killer cell cytotoxicity receptor 3 ligand 1 (A)	--	hypothetical protein FD755_005559 [Muntiacus reevesi]	LORF2_MOUSE RecName: Full=LINE-1 retrotransposable element ORF2 protein; Short=ORF2p; AltName: Full=Long interspersed element-1; Short=L1; AltName: Full=Retrovirus-related Pol polyprotein LINE-1; Includes: RecName: Full=Reverse transcriptase; EC=2.7.7.49; Includes: RecName: Full=Endonuclease; EC=3.1.21.-;	A0A4W2IB98_BOBOX RecName: Full=Reverse transcriptase domain-containing protein {ECO:0000259|PROSITE:PS50878};	--	GO:0004519,endonuclease activity; GO:0046872,metal ion binding; GO:0003964,RNA-directed DNA polymerase activity; GO:0006310,DNA recombination; GO:0003674,molecular_function; GO:0003824,catalytic activity; GO:0004518,nuclease activity; GO:0016787,hydrolase activity; GO:0016788,hydrolase activity, acting on ester bonds; GO:0005488,binding; GO:0043167,ion binding; GO:0043169,cation binding; GO:00167…	PF00078.30:Reverse transcriptase (RNA-dependent DNA polymerase)	THAP
novel.531	0	21.8008	17.5804	2.9973	0.1685	0.2024	0.1772	0.1328	0	144	121	20	1	1	1	1	-6.09432	8.2369e-06	0.00623827	down	23	20928652	20928887	.	--	--	--	--	--	--	--	--	--	--	--
novel.704	0.8618	0.3501	9.8116	2.3685	0.1749	0.597	0.2129	0.5151	434	127	3709	868	57	162	66	213	-3.25185	0.000129164	0.0480838	down	4	1197802	1211773	-	--	--	K16349 natural cytotoxicity triggering receptor 3 ligand 1 | (RefSeq) NCR3LG1; natural killer cell cytotoxicity receptor 3 ligand 1 (A)	--	hypothetical protein MG293_000479 [Ovis ammon polii]	--	A0A8B9WQW8_BOSMU SubName: Full=Uncharacterized protein {ECO:0000313|Ensembl:ENSBGRP00000010887};	--	--	--	ETS
novel.762	366.318	412.801	106.988	597.321	36.0156	72.6798	58.7833	83.0083	6632	5384	1454	7870	422	709	655	1234	-2.61812	1.71535e-07	0.000262525	down	5	42524145	42524610	.	--	--	K00417 ubiquinol-cytochrome c reductase subunit 7 | (RefSeq) cytochrome b-c1 complex subunit 7 (A)	ko00190: Oxidative phosphorylation; ko01100: Metabolic pathways; ko04260: Cardiac muscle contraction; ko04714: Thermogenesis; ko04932: Non-alcoholic fatty liver disease; ko05010: Alzheimer disease; ko05012: Parkinson disease; ko05014: Amyotrophic lateral sclerosis; ko05016: Huntington disease; ko05020: Prion disease; ko05022: Pathways of neurodegeneration - multiple diseases; ko05208: Chemical ca…	hypothetical protein JEQ12_019503, partial [Ovis aries]	QCR7_BOVIN RecName: Full=Cytochrome b-c1 complex subunit 7; AltName: Full=Complex III subunit 7; AltName: Full=Complex III subunit VII; AltName: Full=QP-C; AltName: Full=Ubiquinol-cytochrome c reductase complex 14 kDa protein;	A0A836A7H9_SHEEP RecName: Full=Cytochrome b-c1 complex subunit 7 {ECO:0000256|ARBA:ARBA00016323}; AltName: Full=Complex III subunit VII {ECO:0000256|ARBA:ARBA00031021}; AltName: Full=Ubiquinol-cytochrome c reductase complex 14 kDa protein {ECO:0000256|ARBA:ARBA00032927};	Ubiquinol cytochrome c reductase, subunit QCR7	GO:0005750,mitochondrial respiratory chain complex III; GO:0006122,mitochondrial electron transport, ubiquinol to cytochrome c; GO:0006091,generation of precursor metabolites and energy; GO:0006119,oxidative phosphorylation; GO:0006793,phosphorus metabolic process; GO:0006796,phosphate-containing compound metabolic process; GO:0008150,biological_process; GO:0008152,metabolic process; GO:0009987,c…	PF02271.19:Ubiquinol-cytochrome C reductase complex 14kD subunit	--
novel.857	3.3447	2.0582	0.982	0.9426	0.5333	0.7196	0.6369	0.358	785	348	173	161	81	91	92	69	-1.77731	1.51385e-05	0.009851	down	7	71253962	71308791	+	--	--	K06712 butyrophilin | (RefSeq) BTN3A3; butyrophilin subfamily 3 member A3 (A)	--	uncharacterized protein LOC122428007 [Cervus canadensis]	LORF2_HUMAN RecName: Full=LINE-1 retrotransposable element ORF2 protein; Short=ORF2p; Includes: RecName: Full=Reverse transcriptase; EC=2.7.7.49; Includes: RecName: Full=Endonuclease; EC=3.1.21.-;	A0A5N3UP59_MUNMU RecName: Full=Integrase catalytic domain-containing protein {ECO:0000259|PROSITE:PS50994};	FOG: Transposon-encoded proteins with TYA, reverse transcriptase, integrase domains in various combinations	GO:0046872,metal ion binding; GO:0003964,RNA-directed DNA polymerase activity; GO:0009036,type II site-specific deoxyribonuclease activity; GO:0006310,DNA recombination; GO:0090305,nucleic acid phosphodiester bond hydrolysis; GO:0032199,reverse transcription involved in RNA-mediated transposition; GO:0032197,transposition, RNA-mediated; GO:0003674,molecular_function; GO:0005488,binding; GO:004316…	PF00665.29:Integrase core domain	zf-C2H2

## Sheet: Table S7
Kegg_pathway	ko_ID	Sig_compound	compound	Sig_compound_all	compound_all	IndexList	CIDList	Pathway
Thermogenesis	ko04714	36	243	197	730	LIPID-P-1304;LIPID-P-1305;LIPID-P-0169;LIPID-P-0001;LIPID-P-0769;LIPID-P-0957;LIPID-P-0778;LIPID-P-2273;LIPID-P-2303;LIPID-P-1039;LIPID-P-1135;LIPID-P-1056;LIPID-P-1048;LIPID-P-1096;LIPID-P-1170;LIPID-P-2320;LIPID-P-1086;LIPID-P-1097;LIPID-P-1095;LIPID-P-1137;LIPID-P-2342;LIPID-P-1058;LIPID-P-1057;LIPID-P-1139;LIPID-P-0936;LIPID-P-2358;LIPID-P-1206;LIPID-P-2346;LIPID-P-2326;LIPID-P-2330;LIPID-P-1…	C02301+C02301+C00165+C00318+C00422+C00422+C00422+C00422+C00422+C00422+C00422+C00422+C00422+C00422+C00422+C00422+C00422+C00422+C00422+C00422+C00422+C00422+C00422+C00422+C00422+C00422+C00422+C00422+C00422+C00422+C00422+C00422+C00422+C00422+C00422+C00422	https:\\www.genome.jp\dbget-bin\www_bget?map04714
EGFR tyrosine kinase inhibitor resistance	ko01521	1	3	197	730	LIPID-P-0169	C00165	https:\\www.genome.jp\dbget-bin\www_bget?map01521
MAPK signaling pathway	ko04010	1	3	197	730	LIPID-P-0169	C00165	https:\\www.genome.jp\dbget-bin\www_bget?map04010
ErbB signaling pathway	ko04012	1	3	197	730	LIPID-P-0169	C00165	https:\\www.genome.jp\dbget-bin\www_bget?map04012
Ras signaling pathway	ko04014	1	3	197	730	LIPID-P-0169	C00165	https:\\www.genome.jp\dbget-bin\www_bget?map04014
Rap1 signaling pathway	ko04015	1	3	197	730	LIPID-P-0169	C00165	https:\\www.genome.jp\dbget-bin\www_bget?map04015
Calcium signaling pathway	ko04020	1	3	197	730	LIPID-P-0169	C00165	https:\\www.genome.jp\dbget-bin\www_bget?map04020
cAMP signaling pathway	ko04024	13	44	197	730	LIPID-P-0169;LIPID-N-1484;LIPID-N-0692;LIPID-N-1483;LIPID-N-1473;LIPID-N-1475;LIPID-N-1486;LIPID-N-1489;LIPID-N-1506;LIPID-N-1472;LIPID-N-1494;LIPID-N-1513;LIPID-N-1459	C00165+C00416+C00416+C00416+C00416+C00416+C00416+C00416+C00416+C00416+C00416+C00416+C00416	https:\\www.genome.jp\dbget-bin\www_bget?map04024
Chemokine signaling pathway	ko04062	1	3	197	730	LIPID-P-0169	C00165	https:\\www.genome.jp\dbget-bin\www_bget?map04062
NF-kappa B signaling pathway	ko04064	1	3	197	730	LIPID-P-0169	C00165	https:\\www.genome.jp\dbget-bin\www_bget?map04064
HIF-1 signaling pathway	ko04066	1	3	197	730	LIPID-P-0169	C00165	https:\\www.genome.jp\dbget-bin\www_bget?map04066
Sphingolipid signaling pathway	ko04071	13	43	197	730	LIPID-P-0169;LIPID-P-0735;LIPID-P-0737;LIPID-P-0738;LIPID-P-0752;LIPID-P-0753;LIPID-P-0754;LIPID-P-0745;LIPID-P-0763;LIPID-P-0764;LIPID-P-1567;LIPID-P-0766;LIPID-P-0748	C00165+C00550+C00550+C00550+C00550+C00550+C00550+C00550+C00550+C00550+C00550+C00550+C00550	https:\\www.genome.jp\dbget-bin\www_bget?map04071
Phospholipase D signaling pathway	ko04072	13	45	197	730	LIPID-P-0169;LIPID-N-1484;LIPID-N-0692;LIPID-N-1483;LIPID-N-1473;LIPID-N-1475;LIPID-N-1486;LIPID-N-1489;LIPID-N-1506;LIPID-N-1472;LIPID-N-1494;LIPID-N-1513;LIPID-N-1459	C00165+C00416+C00416+C00416+C00416+C00416+C00416+C00416+C00416+C00416+C00416+C00416+C00416	https:\\www.genome.jp\dbget-bin\www_bget?map04072
Adrenergic signaling in cardiomyocytes	ko04261	1	3	197	730	LIPID-P-0169	C00165	https:\\www.genome.jp\dbget-bin\www_bget?map04261
Vascular smooth muscle contraction	ko04270	1	4	197	730	LIPID-P-0169	C00165	https:\\www.genome.jp\dbget-bin\www_bget?map04270
VEGF signaling pathway	ko04370	1	3	197	730	LIPID-P-0169	C00165	https:\\www.genome.jp\dbget-bin\www_bget?map04370
Apelin signaling pathway	ko04371	1	3	197	730	LIPID-P-0169	C00165	https:\\www.genome.jp\dbget-bin\www_bget?map04371
Gap junction	ko04540	1	4	197	730	LIPID-P-0169	C00165	https:\\www.genome.jp\dbget-bin\www_bget?map04540
Platelet activation	ko04611	1	4	197	730	LIPID-P-0169	C00165	https:\\www.genome.jp\dbget-bin\www_bget?map04611
Neutrophil extracellular trap formation	ko04613	1	3	197	730	LIPID-P-0169	C00165	https:\\www.genome.jp\dbget-bin\www_bget?map04613
C-type lectin receptor signaling pathway	ko04625	1	3	197	730	LIPID-P-0169	C00165	https:\\www.genome.jp\dbget-bin\www_bget?map04625
Natural killer cell mediated cytotoxicity	ko04650	1	3	197	730	LIPID-P-0169	C00165	https:\\www.genome.jp\dbget-bin\www_bget?map04650
Th1 and Th2 cell differentiation	ko04658	1	3	197	730	LIPID-P-0169	C00165	https:\\www.genome.jp\dbget-bin\www_bget?map04658
Th17 cell differentiation	ko04659	1	3	197	730	LIPID-P-0169	C00165	https:\\www.genome.jp\dbget-bin\www_bget?map04659
T cell receptor signaling pathway	ko04660	1	3	197	730	LIPID-P-0169	C00165	https:\\www.genome.jp\dbget-bin\www_bget?map04660
B cell receptor signaling pathway	ko04662	1	3	197	730	LIPID-P-0169	C00165	https:\\www.genome.jp\dbget-bin\www_bget?map04662
Fc epsilon RI signaling pathway	ko04664	1	4	197	730	LIPID-P-0169	C00165	https:\\www.genome.jp\dbget-bin\www_bget?map04664
Fc gamma R-mediated phagocytosis	ko04666	13	45	197	730	LIPID-P-0169;LIPID-N-1484;LIPID-N-0692;LIPID-N-1483;LIPID-N-1473;LIPID-N-1475;LIPID-N-1486;LIPID-N-1489;LIPID-N-1506;LIPID-N-1472;LIPID-N-1494;LIPID-N-1513;LIPID-N-1459	C00165+C00416+C00416+C00416+C00416+C00416+C00416+C00416+C00416+C00416+C00416+C00416+C00416	https:\\www.genome.jp\dbget-bin\www_bget?map04666
Circadian entrainment	ko04713	1	3	197	730	LIPID-P-0169	C00165	https:\\www.genome.jp\dbget-bin\www_bget?map04713
Long-term potentiation	ko04720	1	3	197	730	LIPID-P-0169	C00165	https:\\www.genome.jp\dbget-bin\www_bget?map04720
Neurotrophin signaling pathway	ko04722	1	3	197	730	LIPID-P-0169	C00165	https:\\www.genome.jp\dbget-bin\www_bget?map04722
Retrograde endocannabinoid signaling	ko04723	109	257	197	730	LIPID-P-0169;LIPID-N-0984;LIPID-N-0986;LIPID-N-0994;LIPID-N-0996;LIPID-P-0505;LIPID-P-0513;LIPID-P-0520;LIPID-N-1012;LIPID-P-0514;LIPID-N-1019;LIPID-N-1021;LIPID-N-1042;LIPID-P-0498;LIPID-P-0515;LIPID-N-0291;LIPID-N-0303;LIPID-N-0266;LIPID-N-0306;LIPID-N-1043;LIPID-P-0516;LIPID-N-1016;LIPID-P-0511;LIPID-N-0296;LIPID-N-0308;LIPID-P-0527;LIPID-N-0304;LIPID-N-0271;LIPID-N-0292;LIPID-N-0276;LIPID-P-0…	C00165+C00157+C00157+C00157+C00157+C00157+C00157+C00157+C00157+C00157+C00157+C00157+C00157+C00157+C00157+C00157+C00157+C00157+C00157+C00157+C00157+C00157+C00157+C00157+C00157+C00157+C00157+C00157+C00157+C00157+C00157+C00157+C00157+C00157+C00157+C00157+C00157+C00157+C00157+C00157+C00157+C00157+C00157+C00157+C00157+C00157+C00350+C00350+C00350+C00350+C00350+C00350+C00350+C00350+C00350+C00350+C00350+…	https:\\www.genome.jp\dbget-bin\www_bget?map04723
Glutamatergic synapse	ko04724	1	3	197	730	LIPID-P-0169	C00165	https:\\www.genome.jp\dbget-bin\www_bget?map04724
Cholinergic synapse	ko04725	1	3	197	730	LIPID-P-0169	C00165	https:\\www.genome.jp\dbget-bin\www_bget?map04725
Serotonergic synapse	ko04726	1	4	197	730	LIPID-P-0169	C00165	https:\\www.genome.jp\dbget-bin\www_bget?map04726
Dopaminergic synapse	ko04728	1	3	197	730	LIPID-P-0169	C00165	https:\\www.genome.jp\dbget-bin\www_bget?map04728
Long-term depression	ko04730	2	12	197	730	LIPID-P-0169;LIPID-P-0254	C00165+C00641	https:\\www.genome.jp\dbget-bin\www_bget?map04730
Inflammatory mediator regulation of TRP channels	ko04750	1	4	197	730	LIPID-P-0169	C00165	https:\\www.genome.jp\dbget-bin\www_bget?map04750
Insulin secretion	ko04911	1	3	197	730	LIPID-P-0169	C00165	https:\\www.genome.jp\dbget-bin\www_bget?map04911
GnRH signaling pathway	ko04912	13	45	197	730	LIPID-P-0169;LIPID-N-1484;LIPID-N-0692;LIPID-N-1483;LIPID-N-1473;LIPID-N-1475;LIPID-N-1486;LIPID-N-1489;LIPID-N-1506;LIPID-N-1472;LIPID-N-1494;LIPID-N-1513;LIPID-N-1459	C00165+C00416+C00416+C00416+C00416+C00416+C00416+C00416+C00416+C00416+C00416+C00416+C00416	https:\\www.genome.jp\dbget-bin\www_bget?map04912
Estrogen signaling pathway	ko04915	1	3	197	730	LIPID-P-0169	C00165	https:\\www.genome.jp\dbget-bin\www_bget?map04915
Melanogenesis	ko04916	1	3	197	730	LIPID-P-0169	C00165	https:\\www.genome.jp\dbget-bin\www_bget?map04916
Thyroid hormone synthesis	ko04918	1	3	197	730	LIPID-P-0169	C00165	https:\\www.genome.jp\dbget-bin\www_bget?map04918
Thyroid hormone signaling pathway	ko04919	1	3	197	730	LIPID-P-0169	C00165	https:\\www.genome.jp\dbget-bin\www_bget?map04919
Adipocytokine signaling pathway	ko04920	1	3	197	730	LIPID-P-0169	C00165	https:\\www.genome.jp\dbget-bin\www_bget?map04920
Oxytocin signaling pathway	ko04921	1	4	197	730	LIPID-P-0169	C00165	https:\\www.genome.jp\dbget-bin\www_bget?map04921
Regulation of lipolysis in adipocytes	ko04923	33	188	197	730	LIPID-P-0169;LIPID-P-0769;LIPID-P-0957;LIPID-P-0778;LIPID-P-2273;LIPID-P-2303;LIPID-P-1039;LIPID-P-1135;LIPID-P-1056;LIPID-P-1048;LIPID-P-1096;LIPID-P-1170;LIPID-P-2320;LIPID-P-1086;LIPID-P-1097;LIPID-P-1095;LIPID-P-1137;LIPID-P-2342;LIPID-P-1058;LIPID-P-1057;LIPID-P-1139;LIPID-P-0936;LIPID-P-2358;LIPID-P-1206;LIPID-P-2346;LIPID-P-2326;LIPID-P-2330;LIPID-P-1182;LIPID-P-1142;LIPID-P-2337;LIPID-P-2…	C00165+C00422+C00422+C00422+C00422+C00422+C00422+C00422+C00422+C00422+C00422+C00422+C00422+C00422+C00422+C00422+C00422+C00422+C00422+C00422+C00422+C00422+C00422+C00422+C00422+C00422+C00422+C00422+C00422+C00422+C00422+C00422+C00422	https:\\www.genome.jp\dbget-bin\www_bget?map04923
Aldosterone synthesis and secretion	ko04925	1	5	197	730	LIPID-P-0169	C00165	https:\\www.genome.jp\dbget-bin\www_bget?map04925
Relaxin signaling pathway	ko04926	1	3	197	730	LIPID-P-0169	C00165	https:\\www.genome.jp\dbget-bin\www_bget?map04926
Parathyroid hormone synthesis, secretion and action	ko04928	1	3	197	730	LIPID-P-0169	C00165	https:\\www.genome.jp\dbget-bin\www_bget?map04928
GnRH secretion	ko04929	1	3	197	730	LIPID-P-0169	C00165	https:\\www.genome.jp\dbget-bin\www_bget?map04929
Insulin resistance	ko04931	33	186	197	730	LIPID-P-0169;LIPID-P-0769;LIPID-P-0957;LIPID-P-0778;LIPID-P-2273;LIPID-P-2303;LIPID-P-1039;LIPID-P-1135;LIPID-P-1056;LIPID-P-1048;LIPID-P-1096;LIPID-P-1170;LIPID-P-2320;LIPID-P-1086;LIPID-P-1097;LIPID-P-1095;LIPID-P-1137;LIPID-P-2342;LIPID-P-1058;LIPID-P-1057;LIPID-P-1139;LIPID-P-0936;LIPID-P-2358;LIPID-P-1206;LIPID-P-2346;LIPID-P-2326;LIPID-P-2330;LIPID-P-1182;LIPID-P-1142;LIPID-P-2337;LIPID-P-2…	C00165+C00422+C00422+C00422+C00422+C00422+C00422+C00422+C00422+C00422+C00422+C00422+C00422+C00422+C00422+C00422+C00422+C00422+C00422+C00422+C00422+C00422+C00422+C00422+C00422+C00422+C00422+C00422+C00422+C00422+C00422+C00422+C00422	https:\\www.genome.jp\dbget-bin\www_bget?map04931
AGE-RAGE signaling pathway in diabetic complications	ko04933	1	3	197	730	LIPID-P-0169	C00165	https:\\www.genome.jp\dbget-bin\www_bget?map04933
Growth hormone synthesis, secretion and action	ko04935	1	3	197	730	LIPID-P-0169	C00165	https:\\www.genome.jp\dbget-bin\www_bget?map04935
Endocrine and other factor-regulated calcium reabsorption	ko04961	1	3	197	730	LIPID-P-0169	C00165	https:\\www.genome.jp\dbget-bin\www_bget?map04961
Salivary secretion	ko04970	1	3	197	730	LIPID-P-0169	C00165	https:\\www.genome.jp\dbget-bin\www_bget?map04970
Gastric acid secretion	ko04971	1	3	197	730	LIPID-P-0169	C00165	https:\\www.genome.jp\dbget-bin\www_bget?map04971
Pancreatic secretion	ko04972	1	3	197	730	LIPID-P-0169	C00165	https:\\www.genome.jp\dbget-bin\www_bget?map04972
Carbohydrate digestion and absorption	ko04973	1	3	197	730	LIPID-P-0169	C00165	https:\\www.genome.jp\dbget-bin\www_bget?map04973
Fat digestion and absorption	ko04975	45	230	197	730	LIPID-P-0169;LIPID-N-1484;LIPID-N-0692;LIPID-N-1483;LIPID-N-1473;LIPID-N-1475;LIPID-N-1486;LIPID-N-1489;LIPID-N-1506;LIPID-N-1472;LIPID-N-1494;LIPID-N-1513;LIPID-N-1459;LIPID-P-0769;LIPID-P-0957;LIPID-P-0778;LIPID-P-2273;LIPID-P-2303;LIPID-P-1039;LIPID-P-1135;LIPID-P-1056;LIPID-P-1048;LIPID-P-1096;LIPID-P-1170;LIPID-P-2320;LIPID-P-1086;LIPID-P-1097;LIPID-P-1095;LIPID-P-1137;LIPID-P-2342;LIPID-P-1…	C00165+C00416+C00416+C00416+C00416+C00416+C00416+C00416+C00416+C00416+C00416+C00416+C00416+C00422+C00422+C00422+C00422+C00422+C00422+C00422+C00422+C00422+C00422+C00422+C00422+C00422+C00422+C00422+C00422+C00422+C00422+C00422+C00422+C00422+C00422+C00422+C00422+C00422+C00422+C00422+C00422+C00422+C00422+C00422+C00422	https:\\www.genome.jp\dbget-bin\www_bget?map04975
Parkinson disease	ko05012	1	3	197	730	LIPID-P-0169	C00165	https:\\www.genome.jp\dbget-bin\www_bget?map05012
Spinocerebellar ataxia	ko05017	1	3	197	730	LIPID-P-0169	C00165	https:\\www.genome.jp\dbget-bin\www_bget?map05017
Pathways of neurodegeneration - multiple diseases	ko05022	1	3	197	730	LIPID-P-0169	C00165	https:\\www.genome.jp\dbget-bin\www_bget?map05022
African trypanosomiasis	ko05143	1	3	197	730	LIPID-P-0169	C00165	https:\\www.genome.jp\dbget-bin\www_bget?map05143
Amoebiasis	ko05146	20	73	197	730	LIPID-P-0169;LIPID-N-1341;LIPID-N-0587;LIPID-N-1358;LIPID-N-1259;LIPID-N-0563;LIPID-N-0582;LIPID-N-1297;LIPID-N-0595;LIPID-N-0598;LIPID-N-1310;LIPID-N-1333;LIPID-N-1298;LIPID-N-1324;LIPID-N-1339;LIPID-N-1351;LIPID-N-1366;LIPID-N-1337;LIPID-N-1348;LIPID-N-0591	C00165+C02737+C02737+C02737+C02737+C02737+C02737+C02737+C02737+C02737+C02737+C02737+C02737+C02737+C02737+C02737+C02737+C02737+C02737+C02737	https:\\www.genome.jp\dbget-bin\www_bget?map05146
Human cytomegalovirus infection	ko05163	1	3	197	730	LIPID-P-0169	C00165	https:\\www.genome.jp\dbget-bin\www_bget?map05163
Kaposi sarcoma-associated herpesvirus infection	ko05167	64	137	197	730	LIPID-P-0169;LIPID-N-1052;LIPID-N-0397;LIPID-N-0389;LIPID-N-0401;LIPID-N-0366;LIPID-N-0398;LIPID-N-0367;LIPID-N-1070;LIPID-N-0400;LIPID-N-0403;LIPID-N-0368;LIPID-N-1078;LIPID-N-0416;LIPID-N-0365;LIPID-N-0384;LIPID-N-1095;LIPID-N-1096;LIPID-N-1099;LIPID-N-1101;LIPID-N-1105;LIPID-N-0409;LIPID-N-0412;LIPID-N-0424;LIPID-N-1103;LIPID-N-1108;LIPID-N-0413;LIPID-N-0415;LIPID-N-0426;LIPID-P-1315;LIPID-P-1…	C00165+C00350+C00350+C00350+C00350+C00350+C00350+C00350+C00350+C00350+C00350+C00350+C00350+C00350+C00350+C00350+C00350+C00350+C00350+C00350+C00350+C00350+C00350+C00350+C00350+C00350+C00350+C00350+C00350+C00350+C00350+C00350+C00350+C00350+C00350+C00350+C00350+C00350+C00350+C00350+C00350+C00350+C00350+C00350+C00350+C00350+C00350+C00350+C00350+C00350+C00350+C00350+C00350+C00350+C00350+C00350+C00350+…	https:\\www.genome.jp\dbget-bin\www_bget?map05167
Human immunodeficiency virus 1 infection	ko05170	1	3	197	730	LIPID-P-0169	C00165	https:\\www.genome.jp\dbget-bin\www_bget?map05170
Coronavirus disease - COVID-19	ko05171	1	3	197	730	LIPID-P-0169	C00165	https:\\www.genome.jp\dbget-bin\www_bget?map05171
Pathways in cancer	ko05200	13	46	197	730	LIPID-P-0169;LIPID-N-1484;LIPID-N-0692;LIPID-N-1483;LIPID-N-1473;LIPID-N-1475;LIPID-N-1486;LIPID-N-1489;LIPID-N-1506;LIPID-N-1472;LIPID-N-1494;LIPID-N-1513;LIPID-N-1459	C00165+C00416+C00416+C00416+C00416+C00416+C00416+C00416+C00416+C00416+C00416+C00416+C00416	https:\\www.genome.jp\dbget-bin\www_bget?map05200
Glioma	ko05214	1	3	197	730	LIPID-P-0169	C00165	https:\\www.genome.jp\dbget-bin\www_bget?map05214
Non-small cell lung cancer	ko05223	1	3	197	730	LIPID-P-0169	C00165	https:\\www.genome.jp\dbget-bin\www_bget?map05223
Hepatocellular carcinoma	ko05225	1	3	197	730	LIPID-P-0169	C00165	https:\\www.genome.jp\dbget-bin\www_bget?map05225
Choline metabolism in cancer	ko05231	64	205	197	730	LIPID-P-0169;LIPID-P-0387;LIPID-P-0367;LIPID-P-0383;LIPID-P-0385;LIPID-P-0382;LIPID-P-0388;LIPID-N-1484;LIPID-N-0692;LIPID-N-1483;LIPID-N-1473;LIPID-N-1475;LIPID-N-1486;LIPID-N-1489;LIPID-N-1506;LIPID-N-1472;LIPID-N-1494;LIPID-N-1513;LIPID-N-1459;LIPID-N-0984;LIPID-N-0986;LIPID-N-0994;LIPID-N-0996;LIPID-P-0505;LIPID-P-0513;LIPID-P-0520;LIPID-N-1012;LIPID-P-0514;LIPID-N-1019;LIPID-N-1021;LIPID-N-1…	C00165+C04230+C04230+C04230+C04230+C04230+C04230+C00416+C00416+C00416+C00416+C00416+C00416+C00416+C00416+C00416+C00416+C00416+C00416+C00157+C00157+C00157+C00157+C00157+C00157+C00157+C00157+C00157+C00157+C00157+C00157+C00157+C00157+C00157+C00157+C00157+C00157+C00157+C00157+C00157+C00157+C00157+C00157+C00157+C00157+C00157+C00157+C00157+C00157+C00157+C00157+C00157+C00157+C00157+C00157+C00157+C00157+…	https:\\www.genome.jp\dbget-bin\www_bget?map05231
PD-L1 expression and PD-1 checkpoint pathway in cancer	ko05235	1	3	197	730	LIPID-P-0169	C00165	https:\\www.genome.jp\dbget-bin\www_bget?map05235
Diabetic cardiomyopathy	ko05415	2	4	197	730	LIPID-P-0169;LIPID-P-0001	C00165+C00318	https:\\www.genome.jp\dbget-bin\www_bget?map05415
Glycerolipid metabolism	ko00561	45	234	197	730	LIPID-P-0254;LIPID-N-1484;LIPID-N-0692;LIPID-N-1483;LIPID-N-1473;LIPID-N-1475;LIPID-N-1486;LIPID-N-1489;LIPID-N-1506;LIPID-N-1472;LIPID-N-1494;LIPID-N-1513;LIPID-N-1459;LIPID-P-0769;LIPID-P-0957;LIPID-P-0778;LIPID-P-2273;LIPID-P-2303;LIPID-P-1039;LIPID-P-1135;LIPID-P-1056;LIPID-P-1048;LIPID-P-1096;LIPID-P-1170;LIPID-P-2320;LIPID-P-1086;LIPID-P-1097;LIPID-P-1095;LIPID-P-1137;LIPID-P-2342;LIPID-P-1…	C00641+C00416+C00416+C00416+C00416+C00416+C00416+C00416+C00416+C00416+C00416+C00416+C00416+C00422+C00422+C00422+C00422+C00422+C00422+C00422+C00422+C00422+C00422+C00422+C00422+C00422+C00422+C00422+C00422+C00422+C00422+C00422+C00422+C00422+C00422+C00422+C00422+C00422+C00422+C00422+C00422+C00422+C00422+C00422+C00422	https:\\www.genome.jp\dbget-bin\www_bget?map00561
Inositol phosphate metabolism	ko00562	1	8	197	730	LIPID-P-0254	C00641	https:\\www.genome.jp\dbget-bin\www_bget?map00562
Glycerophospholipid metabolism	ko00564	146	414	197	730	LIPID-P-0254;LIPID-P-0387;LIPID-P-0367;LIPID-P-0383;LIPID-P-0385;LIPID-P-0382;LIPID-P-0388;LIPID-N-1484;LIPID-N-0692;LIPID-N-1483;LIPID-N-1473;LIPID-N-1475;LIPID-N-1486;LIPID-N-1489;LIPID-N-1506;LIPID-N-1472;LIPID-N-1494;LIPID-N-1513;LIPID-N-1459;LIPID-N-0984;LIPID-N-0986;LIPID-N-0994;LIPID-N-0996;LIPID-P-0505;LIPID-P-0513;LIPID-P-0520;LIPID-N-1012;LIPID-P-0514;LIPID-N-1019;LIPID-N-1021;LIPID-N-1…	C00641+C04230+C04230+C04230+C04230+C04230+C04230+C00416+C00416+C00416+C00416+C00416+C00416+C00416+C00416+C00416+C00416+C00416+C00416+C00157+C00157+C00157+C00157+C00157+C00157+C00157+C00157+C00157+C00157+C00157+C00157+C00157+C00157+C00157+C00157+C00157+C00157+C00157+C00157+C00157+C00157+C00157+C00157+C00157+C00157+C00157+C00157+C00157+C00157+C00157+C00157+C00157+C00157+C00157+C00157+C00157+C00157+…	https:\\www.genome.jp\dbget-bin\www_bget?map00564
Metabolic pathways	ko01100	184	619	197	730	LIPID-P-0254;LIPID-N-1484;LIPID-N-0692;LIPID-N-1483;LIPID-N-1473;LIPID-N-1475;LIPID-N-1486;LIPID-N-1489;LIPID-N-1506;LIPID-N-1472;LIPID-N-1494;LIPID-N-1513;LIPID-N-1459;LIPID-N-0984;LIPID-N-0986;LIPID-N-0994;LIPID-N-0996;LIPID-P-0505;LIPID-P-0513;LIPID-P-0520;LIPID-N-1012;LIPID-P-0514;LIPID-N-1019;LIPID-N-1021;LIPID-N-1042;LIPID-P-0498;LIPID-P-0515;LIPID-N-0291;LIPID-N-0303;LIPID-N-0266;LIPID-N-0…	C00641+C00416+C00416+C00416+C00416+C00416+C00416+C00416+C00416+C00416+C00416+C00416+C00416+C00157+C00157+C00157+C00157+C00157+C00157+C00157+C00157+C00157+C00157+C00157+C00157+C00157+C00157+C00157+C00157+C00157+C00157+C00157+C00157+C00157+C00157+C00157+C00157+C00157+C00157+C00157+C00157+C00157+C00157+C00157+C00157+C00157+C00157+C00157+C00157+C00157+C00157+C00157+C00157+C00157+C00157+C00157+C00157+…	https:\\www.genome.jp\dbget-bin\www_bget?map01100
Phosphatidylinositol signaling system	ko04070	13	49	197	730	LIPID-P-0254;LIPID-N-1484;LIPID-N-0692;LIPID-N-1483;LIPID-N-1473;LIPID-N-1475;LIPID-N-1486;LIPID-N-1489;LIPID-N-1506;LIPID-N-1472;LIPID-N-1494;LIPID-N-1513;LIPID-N-1459	C00641+C00416+C00416+C00416+C00416+C00416+C00416+C00416+C00416+C00416+C00416+C00416+C00416	https:\\www.genome.jp\dbget-bin\www_bget?map04070
Bile secretion	ko04976	3	5	197	730	LIPID-P-0001;LIPID-N-0016;LIPID-N-0001	C00318+C05465+C03642	https:\\www.genome.jp\dbget-bin\www_bget?map04976
Biosynthesis of unsaturated fatty acids	ko01040	1	10	197	730	LIPID-N-0024	C06428	https:\\www.genome.jp\dbget-bin\www_bget?map01040
Pancreatic cancer	ko05212	12	41	197	730	LIPID-N-1484;LIPID-N-0692;LIPID-N-1483;LIPID-N-1473;LIPID-N-1475;LIPID-N-1486;LIPID-N-1489;LIPID-N-1506;LIPID-N-1472;LIPID-N-1494;LIPID-N-1513;LIPID-N-1459	C00416+C00416+C00416+C00416+C00416+C00416+C00416+C00416+C00416+C00416+C00416+C00416	https:\\www.genome.jp\dbget-bin\www_bget?map05212
Arachidonic acid metabolism	ko00590	45	120	197	730	LIPID-N-0984;LIPID-N-0986;LIPID-N-0994;LIPID-N-0996;LIPID-P-0505;LIPID-P-0513;LIPID-P-0520;LIPID-N-1012;LIPID-P-0514;LIPID-N-1019;LIPID-N-1021;LIPID-N-1042;LIPID-P-0498;LIPID-P-0515;LIPID-N-0291;LIPID-N-0303;LIPID-N-0266;LIPID-N-0306;LIPID-N-1043;LIPID-P-0516;LIPID-N-1016;LIPID-P-0511;LIPID-N-0296;LIPID-N-0308;LIPID-P-0527;LIPID-N-0304;LIPID-N-0271;LIPID-N-0292;LIPID-N-0276;LIPID-P-0553;LIPID-P-0…	C00157+C00157+C00157+C00157+C00157+C00157+C00157+C00157+C00157+C00157+C00157+C00157+C00157+C00157+C00157+C00157+C00157+C00157+C00157+C00157+C00157+C00157+C00157+C00157+C00157+C00157+C00157+C00157+C00157+C00157+C00157+C00157+C00157+C00157+C00157+C00157+C00157+C00157+C00157+C00157+C00157+C00157+C00157+C00157+C00157	https:\\www.genome.jp\dbget-bin\www_bget?map00590
Linoleic acid metabolism	ko00591	45	122	197	730	LIPID-N-0984;LIPID-N-0986;LIPID-N-0994;LIPID-N-0996;LIPID-P-0505;LIPID-P-0513;LIPID-P-0520;LIPID-N-1012;LIPID-P-0514;LIPID-N-1019;LIPID-N-1021;LIPID-N-1042;LIPID-P-0498;LIPID-P-0515;LIPID-N-0291;LIPID-N-0303;LIPID-N-0266;LIPID-N-0306;LIPID-N-1043;LIPID-P-0516;LIPID-N-1016;LIPID-P-0511;LIPID-N-0296;LIPID-N-0308;LIPID-P-0527;LIPID-N-0304;LIPID-N-0271;LIPID-N-0292;LIPID-N-0276;LIPID-P-0553;LIPID-P-0…	C00157+C00157+C00157+C00157+C00157+C00157+C00157+C00157+C00157+C00157+C00157+C00157+C00157+C00157+C00157+C00157+C00157+C00157+C00157+C00157+C00157+C00157+C00157+C00157+C00157+C00157+C00157+C00157+C00157+C00157+C00157+C00157+C00157+C00157+C00157+C00157+C00157+C00157+C00157+C00157+C00157+C00157+C00157+C00157+C00157	https:\\www.genome.jp\dbget-bin\www_bget?map00591
alpha-Linolenic acid metabolism	ko00592	45	119	197	730	LIPID-N-0984;LIPID-N-0986;LIPID-N-0994;LIPID-N-0996;LIPID-P-0505;LIPID-P-0513;LIPID-P-0520;LIPID-N-1012;LIPID-P-0514;LIPID-N-1019;LIPID-N-1021;LIPID-N-1042;LIPID-P-0498;LIPID-P-0515;LIPID-N-0291;LIPID-N-0303;LIPID-N-0266;LIPID-N-0306;LIPID-N-1043;LIPID-P-0516;LIPID-N-1016;LIPID-P-0511;LIPID-N-0296;LIPID-N-0308;LIPID-P-0527;LIPID-N-0304;LIPID-N-0271;LIPID-N-0292;LIPID-N-0276;LIPID-P-0553;LIPID-P-0…	C00157+C00157+C00157+C00157+C00157+C00157+C00157+C00157+C00157+C00157+C00157+C00157+C00157+C00157+C00157+C00157+C00157+C00157+C00157+C00157+C00157+C00157+C00157+C00157+C00157+C00157+C00157+C00157+C00157+C00157+C00157+C00157+C00157+C00157+C00157+C00157+C00157+C00157+C00157+C00157+C00157+C00157+C00157+C00157+C00157	https:\\www.genome.jp\dbget-bin\www_bget?map00592
Glycosylphosphatidylinositol (GPI)-anchor biosynthesis	ko00563	63	134	197	730	LIPID-N-1052;LIPID-N-0397;LIPID-N-0389;LIPID-N-0401;LIPID-N-0366;LIPID-N-0398;LIPID-N-0367;LIPID-N-1070;LIPID-N-0400;LIPID-N-0403;LIPID-N-0368;LIPID-N-1078;LIPID-N-0416;LIPID-N-0365;LIPID-N-0384;LIPID-N-1095;LIPID-N-1096;LIPID-N-1099;LIPID-N-1101;LIPID-N-1105;LIPID-N-0409;LIPID-N-0412;LIPID-N-0424;LIPID-N-1103;LIPID-N-1108;LIPID-N-0413;LIPID-N-0415;LIPID-N-0426;LIPID-P-1315;LIPID-P-1352;LIPID-P-0…	C00350+C00350+C00350+C00350+C00350+C00350+C00350+C00350+C00350+C00350+C00350+C00350+C00350+C00350+C00350+C00350+C00350+C00350+C00350+C00350+C00350+C00350+C00350+C00350+C00350+C00350+C00350+C00350+C00350+C00350+C00350+C00350+C00350+C00350+C00350+C00350+C00350+C00350+C00350+C00350+C00350+C00350+C00350+C00350+C00350+C00350+C00350+C00350+C00350+C00350+C00350+C00350+C00350+C00350+C00350+C00350+C00350+…	https:\\www.genome.jp\dbget-bin\www_bget?map00563
Autophagy - other	ko04136	63	134	197	730	LIPID-N-1052;LIPID-N-0397;LIPID-N-0389;LIPID-N-0401;LIPID-N-0366;LIPID-N-0398;LIPID-N-0367;LIPID-N-1070;LIPID-N-0400;LIPID-N-0403;LIPID-N-0368;LIPID-N-1078;LIPID-N-0416;LIPID-N-0365;LIPID-N-0384;LIPID-N-1095;LIPID-N-1096;LIPID-N-1099;LIPID-N-1101;LIPID-N-1105;LIPID-N-0409;LIPID-N-0412;LIPID-N-0424;LIPID-N-1103;LIPID-N-1108;LIPID-N-0413;LIPID-N-0415;LIPID-N-0426;LIPID-P-1315;LIPID-P-1352;LIPID-P-0…	C00350+C00350+C00350+C00350+C00350+C00350+C00350+C00350+C00350+C00350+C00350+C00350+C00350+C00350+C00350+C00350+C00350+C00350+C00350+C00350+C00350+C00350+C00350+C00350+C00350+C00350+C00350+C00350+C00350+C00350+C00350+C00350+C00350+C00350+C00350+C00350+C00350+C00350+C00350+C00350+C00350+C00350+C00350+C00350+C00350+C00350+C00350+C00350+C00350+C00350+C00350+C00350+C00350+C00350+C00350+C00350+C00350+…	https:\\www.genome.jp\dbget-bin\www_bget?map04136
Autophagy - animal	ko04140	63	134	197	730	LIPID-N-1052;LIPID-N-0397;LIPID-N-0389;LIPID-N-0401;LIPID-N-0366;LIPID-N-0398;LIPID-N-0367;LIPID-N-1070;LIPID-N-0400;LIPID-N-0403;LIPID-N-0368;LIPID-N-1078;LIPID-N-0416;LIPID-N-0365;LIPID-N-0384;LIPID-N-1095;LIPID-N-1096;LIPID-N-1099;LIPID-N-1101;LIPID-N-1105;LIPID-N-0409;LIPID-N-0412;LIPID-N-0424;LIPID-N-1103;LIPID-N-1108;LIPID-N-0413;LIPID-N-0415;LIPID-N-0426;LIPID-P-1315;LIPID-P-1352;LIPID-P-0…	C00350+C00350+C00350+C00350+C00350+C00350+C00350+C00350+C00350+C00350+C00350+C00350+C00350+C00350+C00350+C00350+C00350+C00350+C00350+C00350+C00350+C00350+C00350+C00350+C00350+C00350+C00350+C00350+C00350+C00350+C00350+C00350+C00350+C00350+C00350+C00350+C00350+C00350+C00350+C00350+C00350+C00350+C00350+C00350+C00350+C00350+C00350+C00350+C00350+C00350+C00350+C00350+C00350+C00350+C00350+C00350+C00350+…	https:\\www.genome.jp\dbget-bin\www_bget?map04140
Glycine, serine and threonine metabolism	ko00260	19	69	197	730	LIPID-N-1341;LIPID-N-0587;LIPID-N-1358;LIPID-N-1259;LIPID-N-0563;LIPID-N-0582;LIPID-N-1297;LIPID-N-0595;LIPID-N-0598;LIPID-N-1310;LIPID-N-1333;LIPID-N-1298;LIPID-N-1324;LIPID-N-1339;LIPID-N-1351;LIPID-N-1366;LIPID-N-1337;LIPID-N-1348;LIPID-N-0591	C02737+C02737+C02737+C02737+C02737+C02737+C02737+C02737+C02737+C02737+C02737+C02737+C02737+C02737+C02737+C02737+C02737+C02737+C02737	https:\\www.genome.jp\dbget-bin\www_bget?map00260
Leishmaniasis	ko05140	19	70	197	730	LIPID-N-1341;LIPID-N-0587;LIPID-N-1358;LIPID-N-1259;LIPID-N-0563;LIPID-N-0582;LIPID-N-1297;LIPID-N-0595;LIPID-N-0598;LIPID-N-1310;LIPID-N-1333;LIPID-N-1298;LIPID-N-1324;LIPID-N-1339;LIPID-N-1351;LIPID-N-1366;LIPID-N-1337;LIPID-N-1348;LIPID-N-0591	C02737+C02737+C02737+C02737+C02737+C02737+C02737+C02737+C02737+C02737+C02737+C02737+C02737+C02737+C02737+C02737+C02737+C02737+C02737	https:\\www.genome.jp\dbget-bin\www_bget?map05140
Systemic lupus erythematosus	ko05322	19	69	197	730	LIPID-N-1341;LIPID-N-0587;LIPID-N-1358;LIPID-N-1259;LIPID-N-0563;LIPID-N-0582;LIPID-N-1297;LIPID-N-0595;LIPID-N-0598;LIPID-N-1310;LIPID-N-1333;LIPID-N-1298;LIPID-N-1324;LIPID-N-1339;LIPID-N-1351;LIPID-N-1366;LIPID-N-1337;LIPID-N-1348;LIPID-N-0591	C02737+C02737+C02737+C02737+C02737+C02737+C02737+C02737+C02737+C02737+C02737+C02737+C02737+C02737+C02737+C02737+C02737+C02737+C02737	https:\\www.genome.jp\dbget-bin\www_bget?map05322
Sphingolipid metabolism	ko00600	12	53	197	730	LIPID-P-0735;LIPID-P-0737;LIPID-P-0738;LIPID-P-0752;LIPID-P-0753;LIPID-P-0754;LIPID-P-0745;LIPID-P-0763;LIPID-P-0764;LIPID-P-1567;LIPID-P-0766;LIPID-P-0748	C00550+C00550+C00550+C00550+C00550+C00550+C00550+C00550+C00550+C00550+C00550+C00550	https:\\www.genome.jp\dbget-bin\www_bget?map00600
Necroptosis	ko04217	12	38	197	730	LIPID-P-0735;LIPID-P-0737;LIPID-P-0738;LIPID-P-0752;LIPID-P-0753;LIPID-P-0754;LIPID-P-0745;LIPID-P-0763;LIPID-P-0764;LIPID-P-1567;LIPID-P-0766;LIPID-P-0748	C00550+C00550+C00550+C00550+C00550+C00550+C00550+C00550+C00550+C00550+C00550+C00550	https:\\www.genome.jp\dbget-bin\www_bget?map04217
Vitamin digestion and absorption	ko04977	32	186	197	730	LIPID-P-0769;LIPID-P-0957;LIPID-P-0778;LIPID-P-2273;LIPID-P-2303;LIPID-P-1039;LIPID-P-1135;LIPID-P-1056;LIPID-P-1048;LIPID-P-1096;LIPID-P-1170;LIPID-P-2320;LIPID-P-1086;LIPID-P-1097;LIPID-P-1095;LIPID-P-1137;LIPID-P-2342;LIPID-P-1058;LIPID-P-1057;LIPID-P-1139;LIPID-P-0936;LIPID-P-2358;LIPID-P-1206;LIPID-P-2346;LIPID-P-2326;LIPID-P-2330;LIPID-P-1182;LIPID-P-1142;LIPID-P-2337;LIPID-P-2377;LIPID-P-1…	C00422+C00422+C00422+C00422+C00422+C00422+C00422+C00422+C00422+C00422+C00422+C00422+C00422+C00422+C00422+C00422+C00422+C00422+C00422+C00422+C00422+C00422+C00422+C00422+C00422+C00422+C00422+C00422+C00422+C00422+C00422+C00422	https:\\www.genome.jp\dbget-bin\www_bget?map04977
Cholesterol metabolism	ko04979	33	185	197	730	LIPID-P-0769;LIPID-P-0957;LIPID-P-0778;LIPID-P-2273;LIPID-P-2303;LIPID-P-1039;LIPID-P-1135;LIPID-P-1056;LIPID-P-1048;LIPID-P-1096;LIPID-P-1170;LIPID-P-2320;LIPID-P-1086;LIPID-P-1097;LIPID-P-1095;LIPID-P-1137;LIPID-P-2342;LIPID-P-1058;LIPID-P-1057;LIPID-P-1139;LIPID-P-0936;LIPID-P-2358;LIPID-P-1206;LIPID-P-2346;LIPID-P-2326;LIPID-P-2330;LIPID-P-1182;LIPID-P-1142;LIPID-P-2337;LIPID-P-2377;LIPID-P-1…	C00422+C00422+C00422+C00422+C00422+C00422+C00422+C00422+C00422+C00422+C00422+C00422+C00422+C00422+C00422+C00422+C00422+C00422+C00422+C00422+C00422+C00422+C00422+C00422+C00422+C00422+C00422+C00422+C00422+C00422+C00422+C00422+C05465	https:\\www.genome.jp\dbget-bin\www_bget?map04979
Lipid and atherosclerosis	ko05417	32	183	197	730	LIPID-P-0769;LIPID-P-0957;LIPID-P-0778;LIPID-P-2273;LIPID-P-2303;LIPID-P-1039;LIPID-P-1135;LIPID-P-1056;LIPID-P-1048;LIPID-P-1096;LIPID-P-1170;LIPID-P-2320;LIPID-P-1086;LIPID-P-1097;LIPID-P-1095;LIPID-P-1137;LIPID-P-2342;LIPID-P-1058;LIPID-P-1057;LIPID-P-1139;LIPID-P-0936;LIPID-P-2358;LIPID-P-1206;LIPID-P-2346;LIPID-P-2326;LIPID-P-2330;LIPID-P-1182;LIPID-P-1142;LIPID-P-2337;LIPID-P-2377;LIPID-P-1…	C00422+C00422+C00422+C00422+C00422+C00422+C00422+C00422+C00422+C00422+C00422+C00422+C00422+C00422+C00422+C00422+C00422+C00422+C00422+C00422+C00422+C00422+C00422+C00422+C00422+C00422+C00422+C00422+C00422+C00422+C00422+C00422	https:\\www.genome.jp\dbget-bin\www_bget?map05417
Primary bile acid biosynthesis	ko00120	1	3	197	730	LIPID-N-0016	C05465	https:\\www.genome.jp\dbget-bin\www_bget?map00120

## Sheet: Table S8
Ontology	ID	Description	GeneRatio	BgRatio	pvalue	p.adjust	Count	geneID	Up	Up_gene	Down	Down_gene
Cellular component	GO:0005788	endoplasmic reticulum lumen	3/25	188/19436	0.00175123	0.105074	3	novel.1736;ENSCHIG00000021089.1;ENSCHIG00000024175.1	2	novel.1736;ENSCHIG00000021089.1	1	ENSCHIG00000024175.1
Cellular component	GO:0005811	lipid droplet	2/25	98/19436	0.00700028	0.152367	2	novel.1736;ENSCHIG00000021089.1	2	novel.1736;ENSCHIG00000021089.1	0	--
Cellular component	GO:0045254	pyruvate dehydrogenase complex	1/25	11/19436	0.0140619	0.152367	1	ENSCHIG00000012549.1	1	ENSCHIG00000012549.1	0	--
Cellular component	GO:1990204	oxidoreductase complex	2/25	154/19436	0.0166066	0.152367	2	novel.762;ENSCHIG00000012549.1	1	ENSCHIG00000012549.1	1	novel.762
Cellular component	GO:0031225	anchored component of membrane	2/25	169/19436	0.0197776	0.152367	2	ENSCHIG00000024175.1;ENSCHIG00000017810.1	1	ENSCHIG00000017810.1	1	ENSCHIG00000024175.1
Cellular component	GO:0005750	mitochondrial respiratory chain complex III	1/25	16/19436	0.0203908	0.152367	1	novel.762	0	--	1	novel.762
Cellular component	GO:0005639	integral component of nuclear inner membrane	1/25	17/19436	0.0216519	0.152367	1	ENSCHIG00000016219.1	0	--	1	ENSCHIG00000016219.1
Cellular component	GO:0031229	intrinsic component of nuclear inner membrane	1/25	17/19436	0.0216519	0.152367	1	ENSCHIG00000016219.1	0	--	1	ENSCHIG00000016219.1
Cellular component	GO:0045275	respiratory chain complex III	1/25	19/19436	0.0241694	0.152367	1	novel.762	0	--	1	novel.762
Cellular component	GO:0000159	protein phosphatase type 2A complex	1/25	20/19436	0.0254258	0.152367	1	ENSCHIG00000016344.1	0	--	1	ENSCHIG00000016344.1
Cellular component	GO:0005865	striated muscle thin filament	1/25	22/19436	0.027934	0.152367	1	ENSCHIG00000020704.1	0	--	1	ENSCHIG00000020704.1
Cellular component	GO:0042612	MHC class I protein complex	1/25	25/19436	0.0316846	0.156069	1	ENSCHIG00000018894.1	1	ENSCHIG00000018894.1	0	--
Cellular component	GO:0036379	myofilament	1/25	27/19436	0.0341773	0.156069	1	ENSCHIG00000020704.1	0	--	1	ENSCHIG00000020704.1
Cellular component	GO:0071556	integral component of lumenal side of endoplasmic reticulum membrane	1/25	31/19436	0.0391442	0.156069	1	ENSCHIG00000018894.1	1	ENSCHIG00000018894.1	0	--
Cellular component	GO:0098553	lumenal side of endoplasmic reticulum membrane	1/25	31/19436	0.0391442	0.156069	1	ENSCHIG00000018894.1	1	ENSCHIG00000018894.1	0	--
Cellular component	GO:0070847	core mediator complex	1/25	33/19436	0.0416185	0.156069	1	novel.325	1	novel.325	0	--
Cellular component	GO:0002102	podosome	1/25	36/19436	0.0453184	0.159947	1	ENSCHIG00000014472.1	1	ENSCHIG00000014472.1	0	--
Cellular component	GO:0098576	lumenal side of membrane	1/25	39/19436	0.0490046	0.163349	1	ENSCHIG00000018894.1	1	ENSCHIG00000018894.1	0	--
Cellular component	GO:0042611	MHC protein complex	1/25	42/19436	0.0526772	0.166349	1	ENSCHIG00000018894.1	1	ENSCHIG00000018894.1	0	--
Cellular component	GO:0016592	mediator complex	1/25	52/19436	0.0648209	0.186652	1	novel.325	1	novel.325	0	--
Cellular component	GO:0008287	protein serine/threonine phosphatase complex	1/25	57/19436	0.0708366	0.186652	1	ENSCHIG00000016344.1	0	--	1	ENSCHIG00000016344.1
Cellular component	GO:1903293	phosphatase complex	1/25	57/19436	0.0708366	0.186652	1	ENSCHIG00000016344.1	0	--	1	ENSCHIG00000016344.1
Cellular component	GO:0005637	nuclear inner membrane	1/25	67/19436	0.0827568	0.186652	1	ENSCHIG00000016219.1	0	--	1	ENSCHIG00000016219.1
Cellular component	GO:0046658	anchored component of plasma membrane	1/25	67/19436	0.0827568	0.186652	1	ENSCHIG00000024175.1	0	--	1	ENSCHIG00000024175.1
Cellular component	GO:0009897	external side of plasma membrane	2/25	376/19436	0.0836516	0.186652	2	ENSCHIG00000014402.1;ENSCHIG00000018894.1	1	ENSCHIG00000018894.1	1	ENSCHIG00000014402.1
Cellular component	GO:0070069	cytochrome complex	1/25	68/19436	0.0839407	0.186652	1	novel.762	0	--	1	novel.762
Cellular component	GO:0030670	phagocytic vesicle membrane	1/25	70/19436	0.0863041	0.186652	1	ENSCHIG00000018894.1	1	ENSCHIG00000018894.1	0	--
Cellular component	GO:0031301	integral component of organelle membrane	2/25	385/19436	0.0871042	0.186652	2	ENSCHIG00000016219.1;ENSCHIG00000018894.1	1	ENSCHIG00000018894.1	1	ENSCHIG00000016219.1
Cellular component	GO:0098798	mitochondrial protein-containing complex	2/25	402/19436	0.0937434	0.193041	2	novel.762;ENSCHIG00000012549.1	1	ENSCHIG00000012549.1	1	novel.762
Cellular component	GO:0031300	intrinsic component of organelle membrane	2/25	409/19436	0.0965203	0.193041	2	ENSCHIG00000016219.1;ENSCHIG00000018894.1	1	ENSCHIG00000018894.1	1	ENSCHIG00000016219.1
Cellular component	GO:0005604	basement membrane	1/25	90/19436	0.109619	0.212165	1	ENSCHIG00000002274.1	0	--	1	ENSCHIG00000002274.1
Cellular component	GO:0045335	phagocytic vesicle	1/25	118/19436	0.141301	0.26494	1	ENSCHIG00000018894.1	1	ENSCHIG00000018894.1	0	--
Cellular component	GO:0030666	endocytic vesicle membrane	1/25	130/19436	0.154546	0.280992	1	ENSCHIG00000018894.1	1	ENSCHIG00000018894.1	0	--
Cellular component	GO:0005746	mitochondrial respirasome	1/25	140/19436	0.165433	0.281121	1	novel.762	0	--	1	novel.762
Cellular component	GO:0000781	chromosome, telomeric region	1/25	141/19436	0.166514	0.281121	1	ENSCHIG00000016219.1	0	--	1	ENSCHIG00000016219.1
Cellular component	GO:0098803	respiratory chain complex	1/25	143/19436	0.168673	0.281121	1	novel.762	0	--	1	novel.762
Cellular component	GO:0005814	centriole	1/25	165/19436	0.192065	0.303527	1	ENSCHIG00000027160.1	1	ENSCHIG00000027160.1	0	--
Cellular component	GO:0070469	respirasome	1/25	168/19436	0.195205	0.303527	1	novel.762	0	--	1	novel.762
Cellular component	GO:0030176	integral component of endoplasmic reticulum membrane	1/25	170/19436	0.197292	0.303527	1	ENSCHIG00000018894.1	1	ENSCHIG00000018894.1	0	--
Cellular component	GO:0031227	intrinsic component of endoplasmic reticulum membrane	1/25	177/19436	0.204556	0.306835	1	ENSCHIG00000018894.1	1	ENSCHIG00000018894.1	0	--
Cellular component	GO:0055037	recycling endosome	1/25	189/19436	0.216863	0.31736	1	ENSCHIG00000024175.1	0	--	1	ENSCHIG00000024175.1
Cellular component	GO:0030017	sarcomere	1/25	218/19436	0.245852	0.344627	1	ENSCHIG00000020704.1	0	--	1	ENSCHIG00000020704.1
Cellular component	GO:0070382	exocytic vesicle	1/25	227/19436	0.254638	0.344627	1	ENSCHIG00000018863.1	0	--	1	ENSCHIG00000018863.1
Cellular component	GO:0098800	inner mitochondrial membrane protein complex	1/25	237/19436	0.264284	0.344627	1	novel.762	0	--	1	novel.762
Cellular component	GO:0030139	endocytic vesicle	1/25	241/19436	0.268109	0.344627	1	ENSCHIG00000018894.1	1	ENSCHIG00000018894.1	0	--
Cellular component	GO:0030016	myofibril	1/25	243/19436	0.270014	0.344627	1	ENSCHIG00000020704.1	0	--	1	ENSCHIG00000020704.1
Cellular component	GO:0090575	RNA polymerase II transcription regulator complex	1/25	243/19436	0.270014	0.344627	1	novel.325	1	novel.325	0	--
Cellular component	GO:0043292	contractile fiber	1/25	249/19436	0.275702	0.344627	1	ENSCHIG00000020704.1	0	--	1	ENSCHIG00000020704.1
Cellular component	GO:0062023	collagen-containing extracellular matrix	1/25	278/19436	0.302596	0.370525	1	ENSCHIG00000002274.1	0	--	1	ENSCHIG00000002274.1
Cellular component	GO:0031965	nuclear membrane	1/25	293/19436	0.316128	0.379353	1	ENSCHIG00000016219.1	0	--	1	ENSCHIG00000016219.1
Cellular component	GO:0005938	cell cortex	1/25	327/19436	0.345873	0.40691	1	ENSCHIG00000014472.1	1	ENSCHIG00000014472.1	0	--
Cellular component	GO:0098687	chromosomal region	1/25	376/19436	0.386566	0.435545	1	ENSCHIG00000016219.1	0	--	1	ENSCHIG00000016219.1
Cellular component	GO:0043235	receptor complex	1/25	381/19436	0.390579	0.435545	1	ENSCHIG00000014402.1	0	--	1	ENSCHIG00000014402.1
Cellular component	GO:0030133	transport vesicle	1/25	384/19436	0.392975	0.435545	1	ENSCHIG00000018863.1	0	--	1	ENSCHIG00000018863.1
Cellular component	GO:0005769	early endosome	1/25	406/19436	0.410269	0.435545	1	ENSCHIG00000024175.1	0	--	1	ENSCHIG00000024175.1
Cellular component	GO:0031012	extracellular matrix	1/25	418/19436	0.419501	0.435545	1	ENSCHIG00000002274.1	0	--	1	ENSCHIG00000002274.1
Cellular component	GO:0005759	mitochondrial matrix	1/25	420/19436	0.421026	0.435545	1	ENSCHIG00000012549.1	1	ENSCHIG00000012549.1	0	--
Cellular component	GO:0030312	external encapsulating structure	1/25	420/19436	0.421026	0.435545	1	ENSCHIG00000002274.1	0	--	1	ENSCHIG00000002274.1
Cellular component	GO:0005635	nuclear envelope	1/25	465/19436	0.454344	0.462045	1	ENSCHIG00000016219.1	0	--	1	ENSCHIG00000016219.1
Cellular component	GO:0005667	transcription regulator complex	1/25	484/19436	0.467852	0.467852	1	novel.325	1	novel.325	0	--
Biological process	GO:0006091	generation of precursor metabolites and energy	4/24	453/17814	0.00292781	0.261844	4	ENSCHIG00000014323.1;novel.762;ENSCHIG00000018863.1;ENSCHIG00000012549.1	2	ENSCHIG00000014323.1;ENSCHIG00000012549.1	2	novel.762;ENSCHIG00000018863.1
Biological process	GO:0001657	ureteric bud development	2/24	84/17814	0.00566899	0.261844	2	ENSCHIG00000014402.1;ENSCHIG00000001269.1	0	--	2	ENSCHIG00000014402.1;ENSCHIG00000001269.1
Biological process	GO:0072163	mesonephric epithelium development	2/24	85/17814	0.00580084	0.261844	2	ENSCHIG00000014402.1;ENSCHIG00000001269.1	0	--	2	ENSCHIG00000014402.1;ENSCHIG00000001269.1
Biological process	GO:0072164	mesonephric tubule development	2/24	85/17814	0.00580084	0.261844	2	ENSCHIG00000014402.1;ENSCHIG00000001269.1	0	--	2	ENSCHIG00000014402.1;ENSCHIG00000001269.1
Biological process	GO:0001823	mesonephros development	2/24	88/17814	0.00620479	0.261844	2	ENSCHIG00000014402.1;ENSCHIG00000001269.1	0	--	2	ENSCHIG00000014402.1;ENSCHIG00000001269.1
Biological process	GO:0015980	energy derivation by oxidation of organic compounds	3/24	282/17814	0.00621094	0.261844	3	novel.762;ENSCHIG00000018863.1;ENSCHIG00000012549.1	1	ENSCHIG00000012549.1	2	novel.762;ENSCHIG00000018863.1
Biological process	GO:0072073	kidney epithelium development	2/24	128/17814	0.0127504	0.261844	2	ENSCHIG00000014402.1;ENSCHIG00000001269.1	0	--	2	ENSCHIG00000014402.1;ENSCHIG00000001269.1
Biological process	GO:0034397	telomere localization	1/24	10/17814	0.0133945	0.261844	1	ENSCHIG00000016219.1	0	--	1	ENSCHIG00000016219.1
Biological process	GO:0090220	chromosome localization to nuclear envelope involved in homologous chromosome segregation	1/24	10/17814	0.0133945	0.261844	1	ENSCHIG00000016219.1	0	--	1	ENSCHIG00000016219.1
Biological process	GO:0010755	regulation of plasminogen activation	1/24	11/17814	0.0147245	0.261844	1	ENSCHIG00000024175.1	0	--	1	ENSCHIG00000024175.1
Biological process	GO:0010771	negative regulation of cell morphogenesis involved in differentiation	1/24	11/17814	0.0147245	0.261844	1	ENSCHIG00000024175.1	0	--	1	ENSCHIG00000024175.1
Biological process	GO:1900025	negative regulation of substrate adhesion-dependent cell spreading	1/24	11/17814	0.0147245	0.261844	1	ENSCHIG00000024175.1	0	--	1	ENSCHIG00000024175.1
Biological process	GO:2000672	negative regulation of motor neuron apoptotic process	1/24	11/17814	0.0147245	0.261844	1	ENSCHIG00000014402.1	0	--	1	ENSCHIG00000014402.1
Biological process	GO:0043455	regulation of secondary metabolic process	1/24	12/17814	0.0160527	0.261844	1	ENSCHIG00000014323.1	1	ENSCHIG00000014323.1	0	--
Biological process	GO:0045725	positive regulation of glycogen biosynthetic process	1/24	12/17814	0.0160527	0.261844	1	ENSCHIG00000018863.1	0	--	1	ENSCHIG00000018863.1
Biological process	GO:0048021	regulation of melanin biosynthetic process	1/24	12/17814	0.0160527	0.261844	1	ENSCHIG00000014323.1	1	ENSCHIG00000014323.1	0	--
Biological process	GO:1900376	regulation of secondary metabolite biosynthetic process	1/24	12/17814	0.0160527	0.261844	1	ENSCHIG00000014323.1	1	ENSCHIG00000014323.1	0	--
Biological process	GO:0070875	positive regulation of glycogen metabolic process	1/24	13/17814	0.0173792	0.261844	1	ENSCHIG00000018863.1	0	--	1	ENSCHIG00000018863.1
Biological process	GO:0010715	regulation of extracellular matrix disassembly	1/24	14/17814	0.018704	0.261844	1	ENSCHIG00000024175.1	0	--	1	ENSCHIG00000024175.1
Biological process	GO:2000671	regulation of motor neuron apoptotic process	1/24	14/17814	0.018704	0.261844	1	ENSCHIG00000014402.1	0	--	1	ENSCHIG00000014402.1
Biological process	GO:0006086	acetyl-CoA biosynthetic process from pyruvate	1/24	15/17814	0.0200271	0.261844	1	ENSCHIG00000012549.1	1	ENSCHIG00000012549.1	0	--
Biological process	GO:0038095	Fc-epsilon receptor signaling pathway	1/24	15/17814	0.0200271	0.261844	1	ENSCHIG00000012374.1	1	ENSCHIG00000012374.1	0	--
Biological process	GO:1900153	positive regulation of nuclear-transcribed mRNA catabolic process, deadenylation-dependent decay	1/24	15/17814	0.0200271	0.261844	1	ENSCHIG00000004298.1	0	--	1	ENSCHIG00000004298.1
Biological process	GO:0045654	positive regulation of megakaryocyte differentiation	1/24	16/17814	0.0213485	0.261844	1	ENSCHIG00000014472.1	1	ENSCHIG00000014472.1	0	--
Biological process	GO:0051014	actin filament severing	1/24	17/17814	0.0226682	0.261844	1	ENSCHIG00000014472.1	1	ENSCHIG00000014472.1	0	--
Biological process	GO:0031639	plasminogen activation	1/24	18/17814	0.0239862	0.261844	1	ENSCHIG00000024175.1	0	--	1	ENSCHIG00000024175.1
Biological process	GO:0032402	melanosome transport	1/24	18/17814	0.0239862	0.261844	1	ENSCHIG00000014323.1	1	ENSCHIG00000014323.1	0	--
Biological process	GO:0032401	establishment of melanosome localization	1/24	19/17814	0.0253025	0.261844	1	ENSCHIG00000014323.1	1	ENSCHIG00000014323.1	0	--
Biological process	GO:0051904	pigment granule transport	1/24	19/17814	0.0253025	0.261844	1	ENSCHIG00000014323.1	1	ENSCHIG00000014323.1	0	--
Biological process	GO:0097049	motor neuron apoptotic process	1/24	19/17814	0.0253025	0.261844	1	ENSCHIG00000014402.1	0	--	1	ENSCHIG00000014402.1
Biological process	GO:0006582	melanin metabolic process	1/24	20/17814	0.026617	0.261844	1	ENSCHIG00000014323.1	1	ENSCHIG00000014323.1	0	--
Biological process	GO:0042438	melanin biosynthetic process	1/24	20/17814	0.026617	0.261844	1	ENSCHIG00000014323.1	1	ENSCHIG00000014323.1	0	--
Biological process	GO:0051905	establishment of pigment granule localization	1/24	20/17814	0.026617	0.261844	1	ENSCHIG00000014323.1	1	ENSCHIG00000014323.1	0	--
Biological process	GO:0006006	glucose metabolic process	2/24	192/17814	0.0273009	0.261844	2	ENSCHIG00000018863.1;ENSCHIG00000012549.1	1	ENSCHIG00000012549.1	1	ENSCHIG00000018863.1
Biological process	GO:0032400	melanosome localization	1/24	21/17814	0.0279299	0.261844	1	ENSCHIG00000014323.1	1	ENSCHIG00000014323.1	0	--
Biological process	GO:0044550	secondary metabolite biosynthetic process	1/24	21/17814	0.0279299	0.261844	1	ENSCHIG00000014323.1	1	ENSCHIG00000014323.1	0	--
Biological process	GO:0006085	acetyl-CoA biosynthetic process	1/24	22/17814	0.0292411	0.261844	1	ENSCHIG00000012549.1	1	ENSCHIG00000012549.1	0	--
Biological process	GO:0010954	positive regulation of protein processing	1/24	22/17814	0.0292411	0.261844	1	ENSCHIG00000024175.1	0	--	1	ENSCHIG00000024175.1
Biological process	GO:0051875	pigment granule localization	1/24	22/17814	0.0292411	0.261844	1	ENSCHIG00000014323.1	1	ENSCHIG00000014323.1	0	--
Biological process	GO:0045333	cellular respiration	2/24	204/17814	0.0305302	0.261844	2	novel.762;ENSCHIG00000012549.1	1	ENSCHIG00000012549.1	1	novel.762
Biological process	GO:0002476	antigen processing and presentation of endogenous peptide antigen via MHC class Ib	1/24	23/17814	0.0305505	0.261844	1	ENSCHIG00000018894.1	1	ENSCHIG00000018894.1	0	--
Biological process	GO:0071514	genetic imprinting	1/24	23/17814	0.0305505	0.261844	1	ENSCHIG00000014323.1	1	ENSCHIG00000014323.1	0	--
Biological process	GO:1903055	positive regulation of extracellular matrix organization	1/24	23/17814	0.0305505	0.261844	1	ENSCHIG00000024175.1	0	--	1	ENSCHIG00000024175.1
Biological process	GO:0005979	regulation of glycogen biosynthetic process	1/24	24/17814	0.0318583	0.261844	1	ENSCHIG00000018863.1	0	--	1	ENSCHIG00000018863.1
Biological process	GO:0010962	regulation of glucan biosynthetic process	1/24	24/17814	0.0318583	0.261844	1	ENSCHIG00000018863.1	0	--	1	ENSCHIG00000018863.1
Biological process	GO:1903319	positive regulation of protein maturation	1/24	24/17814	0.0318583	0.261844	1	ENSCHIG00000024175.1	0	--	1	ENSCHIG00000024175.1
Biological process	GO:0006122	mitochondrial electron transport, ubiquinol to cytochrome c	1/24	25/17814	0.0331644	0.261844	1	novel.762	0	--	1	novel.762
Biological process	GO:0002428	antigen processing and presentation of peptide antigen via MHC class Ib	1/24	26/17814	0.0344688	0.261844	1	ENSCHIG00000018894.1	1	ENSCHIG00000018894.1	0	--
Biological process	GO:0090201	negative regulation of release of cytochrome c from mitochondria	1/24	26/17814	0.0344688	0.261844	1	ENSCHIG00000018863.1	0	--	1	ENSCHIG00000018863.1
Biological process	GO:0019318	hexose metabolic process	2/24	222/17814	0.0356449	0.261844	2	ENSCHIG00000018863.1;ENSCHIG00000012549.1	1	ENSCHIG00000012549.1	1	ENSCHIG00000018863.1
Biological process	GO:1900151	regulation of nuclear-transcribed mRNA catabolic process, deadenylation-dependent decay	1/24	27/17814	0.0357715	0.261844	1	ENSCHIG00000004298.1	0	--	1	ENSCHIG00000004298.1
Biological process	GO:0048009	insulin-like growth factor receptor signaling pathway	1/24	28/17814	0.0370726	0.261844	1	ENSCHIG00000018863.1	0	--	1	ENSCHIG00000018863.1
Biological process	GO:0032885	regulation of polysaccharide biosynthetic process	1/24	29/17814	0.0383719	0.261844	1	ENSCHIG00000018863.1	0	--	1	ENSCHIG00000018863.1
Biological process	GO:0070873	regulation of glycogen metabolic process	1/24	29/17814	0.0383719	0.261844	1	ENSCHIG00000018863.1	0	--	1	ENSCHIG00000018863.1
Biological process	GO:0002475	antigen processing and presentation via MHC class Ib	1/24	30/17814	0.0396696	0.261844	1	ENSCHIG00000018894.1	1	ENSCHIG00000018894.1	0	--
Biological process	GO:0010907	positive regulation of glucose metabolic process	1/24	31/17814	0.0409656	0.261844	1	ENSCHIG00000018863.1	0	--	1	ENSCHIG00000018863.1
Biological process	GO:0032438	melanosome organization	1/24	31/17814	0.0409656	0.261844	1	ENSCHIG00000014323.1	1	ENSCHIG00000014323.1	0	--
Biological process	GO:0048753	pigment granule organization	1/24	31/17814	0.0409656	0.261844	1	ENSCHIG00000014323.1	1	ENSCHIG00000014323.1	0	--
Biological process	GO:0005996	monosaccharide metabolic process	2/24	241/17814	0.0413794	0.261844	2	ENSCHIG00000018863.1;ENSCHIG00000012549.1	1	ENSCHIG00000012549.1	1	ENSCHIG00000018863.1
Biological process	GO:0046326	positive regulation of glucose import	1/24	32/17814	0.0422599	0.261844	1	ENSCHIG00000018863.1	0	--	1	ENSCHIG00000018863.1
Biological process	GO:0032881	regulation of polysaccharide metabolic process	1/24	34/17814	0.0448435	0.261844	1	ENSCHIG00000018863.1	0	--	1	ENSCHIG00000018863.1
Biological process	GO:0002483	antigen processing and presentation of endogenous peptide antigen	1/24	35/17814	0.0461328	0.261844	1	ENSCHIG00000018894.1	1	ENSCHIG00000018894.1	0	--
Biological process	GO:0042572	retinol metabolic process	1/24	35/17814	0.0461328	0.261844	1	ENSCHIG00000022462.1	0	--	1	ENSCHIG00000022462.1
Biological process	GO:0001822	kidney development	2/24	256/17814	0.0461376	0.261844	2	ENSCHIG00000014402.1;ENSCHIG00000001269.1	0	--	2	ENSCHIG00000014402.1;ENSCHIG00000001269.1
Biological process	GO:0072001	renal system development	2/24	262/17814	0.0480957	0.261844	2	ENSCHIG00000014402.1;ENSCHIG00000001269.1	0	--	2	ENSCHIG00000014402.1;ENSCHIG00000001269.1
Biological process	GO:0038093	Fc receptor signaling pathway	1/24	37/17814	0.0487064	0.261844	1	ENSCHIG00000012374.1	1	ENSCHIG00000012374.1	0	--
Biological process	GO:0042531	positive regulation of tyrosine phosphorylation of STAT protein	1/24	37/17814	0.0487064	0.261844	1	ENSCHIG00000014402.1	0	--	1	ENSCHIG00000014402.1
Biological process	GO:0002474	antigen processing and presentation of peptide antigen via MHC class I	1/24	38/17814	0.0499907	0.261844	1	ENSCHIG00000018894.1	1	ENSCHIG00000018894.1	0	--
Biological process	GO:0006084	acetyl-CoA metabolic process	1/24	38/17814	0.0499907	0.261844	1	ENSCHIG00000012549.1	1	ENSCHIG00000012549.1	0	--
Biological process	GO:0010828	positive regulation of glucose transmembrane transport	1/24	38/17814	0.0499907	0.261844	1	ENSCHIG00000018863.1	0	--	1	ENSCHIG00000018863.1
Biological process	GO:0006099	tricarboxylic acid cycle	1/24	39/17814	0.0512734	0.261844	1	ENSCHIG00000012549.1	1	ENSCHIG00000012549.1	0	--
Biological process	GO:0019883	antigen processing and presentation of endogenous antigen	1/24	39/17814	0.0512734	0.261844	1	ENSCHIG00000018894.1	1	ENSCHIG00000018894.1	0	--
Biological process	GO:0022617	extracellular matrix disassembly	1/24	39/17814	0.0512734	0.261844	1	ENSCHIG00000024175.1	0	--	1	ENSCHIG00000024175.1
Biological process	GO:0010676	positive regulation of cellular carbohydrate metabolic process	1/24	40/17814	0.0525543	0.261844	1	ENSCHIG00000018863.1	0	--	1	ENSCHIG00000018863.1
Biological process	GO:0045652	regulation of megakaryocyte differentiation	1/24	40/17814	0.0525543	0.261844	1	ENSCHIG00000014472.1	1	ENSCHIG00000014472.1	0	--
Biological process	GO:0046189	phenol-containing compound biosynthetic process	1/24	40/17814	0.0525543	0.261844	1	ENSCHIG00000014323.1	1	ENSCHIG00000014323.1	0	--
Biological process	GO:0005978	glycogen biosynthetic process	1/24	43/17814	0.0563873	0.261844	1	ENSCHIG00000018863.1	0	--	1	ENSCHIG00000018863.1
Biological process	GO:0009250	glucan biosynthetic process	1/24	43/17814	0.0563873	0.261844	1	ENSCHIG00000018863.1	0	--	1	ENSCHIG00000018863.1
Biological process	GO:0051693	actin filament capping	1/24	43/17814	0.0563873	0.261844	1	ENSCHIG00000014472.1	1	ENSCHIG00000014472.1	0	--
Biological process	GO:0001655	urogenital system development	2/24	297/17814	0.0601062	0.261844	2	ENSCHIG00000014402.1;ENSCHIG00000001269.1	0	--	2	ENSCHIG00000014402.1;ENSCHIG00000001269.1
Biological process	GO:0035384	thioester biosynthetic process	1/24	46/17814	0.0602055	0.261844	1	ENSCHIG00000012549.1	1	ENSCHIG00000012549.1	0	--
Biological process	GO:0046324	regulation of glucose import	1/24	46/17814	0.0602055	0.261844	1	ENSCHIG00000018863.1	0	--	1	ENSCHIG00000018863.1
Biological process	GO:0071616	acyl-CoA biosynthetic process	1/24	46/17814	0.0602055	0.261844	1	ENSCHIG00000012549.1	1	ENSCHIG00000012549.1	0	--
Biological process	GO:0030835	negative regulation of actin filament depolymerization	1/24	47/17814	0.0614749	0.261844	1	ENSCHIG00000014472.1	1	ENSCHIG00000014472.1	0	--
Biological process	GO:0031638	zymogen activation	1/24	47/17814	0.0614749	0.261844	1	ENSCHIG00000024175.1	0	--	1	ENSCHIG00000024175.1
Biological process	GO:1903053	regulation of extracellular matrix organization	1/24	47/17814	0.0614749	0.261844	1	ENSCHIG00000024175.1	0	--	1	ENSCHIG00000024175.1
Biological process	GO:0010823	negative regulation of mitochondrion organization	1/24	48/17814	0.0627427	0.261844	1	ENSCHIG00000018863.1	0	--	1	ENSCHIG00000018863.1
Biological process	GO:0016042	lipid catabolic process	2/24	305/17814	0.0629853	0.261844	2	novel.1736;ENSCHIG00000021089.1	2	novel.1736;ENSCHIG00000021089.1	0	--
Biological process	GO:0006767	water-soluble vitamin metabolic process	1/24	49/17814	0.0640088	0.261844	1	ENSCHIG00000017810.1	1	ENSCHIG00000017810.1	0	--
Biological process	GO:0007129	homologous chromosome pairing at meiosis	1/24	49/17814	0.0640088	0.261844	1	ENSCHIG00000016219.1	0	--	1	ENSCHIG00000016219.1
Biological process	GO:0045913	positive regulation of carbohydrate metabolic process	1/24	49/17814	0.0640088	0.261844	1	ENSCHIG00000018863.1	0	--	1	ENSCHIG00000018863.1
Biological process	GO:0090199	regulation of release of cytochrome c from mitochondria	1/24	49/17814	0.0640088	0.261844	1	ENSCHIG00000018863.1	0	--	1	ENSCHIG00000018863.1
Biological process	GO:0019748	secondary metabolic process	1/24	50/17814	0.0652733	0.261844	1	ENSCHIG00000014323.1	1	ENSCHIG00000014323.1	0	--
Biological process	GO:0042509	regulation of tyrosine phosphorylation of STAT protein	1/24	50/17814	0.0652733	0.261844	1	ENSCHIG00000014402.1	0	--	1	ENSCHIG00000014402.1
Biological process	GO:0070613	regulation of protein processing	1/24	50/17814	0.0652733	0.261844	1	ENSCHIG00000024175.1	0	--	1	ENSCHIG00000024175.1
Biological process	GO:0001658	branching involved in ureteric bud morphogenesis	1/24	51/17814	0.0665362	0.261844	1	ENSCHIG00000001269.1	0	--	1	ENSCHIG00000001269.1
Biological process	GO:0032330	regulation of chondrocyte differentiation	1/24	51/17814	0.0665362	0.261844	1	ENSCHIG00000014472.1	1	ENSCHIG00000014472.1	0	--
Biological process	GO:0061014	positive regulation of mRNA catabolic process	1/24	51/17814	0.0665362	0.261844	1	ENSCHIG00000004298.1	0	--	1	ENSCHIG00000004298.1
Biological process	GO:0033059	cellular pigmentation	1/24	52/17814	0.0677974	0.261844	1	ENSCHIG00000014323.1	1	ENSCHIG00000014323.1	0	--
Biological process	GO:0010812	negative regulation of cell-substrate adhesion	1/24	53/17814	0.069057	0.261844	1	ENSCHIG00000024175.1	0	--	1	ENSCHIG00000024175.1
Biological process	GO:0046626	regulation of insulin receptor signaling pathway	1/24	53/17814	0.069057	0.261844	1	ENSCHIG00000002274.1	0	--	1	ENSCHIG00000002274.1
Biological process	GO:1903317	regulation of protein maturation	1/24	53/17814	0.069057	0.261844	1	ENSCHIG00000024175.1	0	--	1	ENSCHIG00000024175.1
Biological process	GO:1903961	positive regulation of anion transmembrane transport	1/24	53/17814	0.069057	0.261844	1	ENSCHIG00000018863.1	0	--	1	ENSCHIG00000018863.1
Biological process	GO:0007260	tyrosine phosphorylation of STAT protein	1/24	54/17814	0.070315	0.261844	1	ENSCHIG00000014402.1	0	--	1	ENSCHIG00000014402.1
Biological process	GO:0030834	regulation of actin filament depolymerization	1/24	54/17814	0.070315	0.261844	1	ENSCHIG00000014472.1	1	ENSCHIG00000014472.1	0	--
Biological process	GO:0031589	cell-substrate adhesion	2/24	330/17814	0.07228	0.261844	2	ENSCHIG00000024175.1;ENSCHIG00000002274.1	0	--	2	ENSCHIG00000024175.1;ENSCHIG00000002274.1
Biological process	GO:0001836	release of cytochrome c from mitochondria	1/24	56/17814	0.072826	0.261844	1	ENSCHIG00000018863.1	0	--	1	ENSCHIG00000018863.1
Biological process	GO:0061045	negative regulation of wound healing	1/24	56/17814	0.072826	0.261844	1	ENSCHIG00000024511.1	0	--	1	ENSCHIG00000024511.1
Biological process	GO:0060675	ureteric bud morphogenesis	1/24	57/17814	0.0740791	0.261844	1	ENSCHIG00000001269.1	0	--	1	ENSCHIG00000001269.1
Biological process	GO:0033866	nucleoside bisphosphate biosynthetic process	1/24	58/17814	0.0753305	0.261844	1	ENSCHIG00000012549.1	1	ENSCHIG00000012549.1	0	--
Biological process	GO:0034030	ribonucleoside bisphosphate biosynthetic process	1/24	58/17814	0.0753305	0.261844	1	ENSCHIG00000012549.1	1	ENSCHIG00000012549.1	0	--
Biological process	GO:0034033	purine nucleoside bisphosphate biosynthetic process	1/24	58/17814	0.0753305	0.261844	1	ENSCHIG00000012549.1	1	ENSCHIG00000012549.1	0	--
Biological process	GO:0072171	mesonephric tubule morphogenesis	1/24	58/17814	0.0753305	0.261844	1	ENSCHIG00000001269.1	0	--	1	ENSCHIG00000001269.1
Biological process	GO:0001523	retinoid metabolic process	1/24	59/17814	0.0765804	0.261844	1	ENSCHIG00000022462.1	0	--	1	ENSCHIG00000022462.1
Biological process	GO:0046323	glucose import	1/24	59/17814	0.0765804	0.261844	1	ENSCHIG00000018863.1	0	--	1	ENSCHIG00000018863.1
Biological process	GO:0060261	positive regulation of transcription initiation from RNA polymerase II promoter	1/24	59/17814	0.0765804	0.261844	1	novel.325	1	novel.325	0	--
Biological process	GO:0006826	iron ion transport	1/24	60/17814	0.0778286	0.261844	1	ENSCHIG00000024175.1	0	--	1	ENSCHIG00000024175.1
Biological process	GO:0016101	diterpenoid metabolic process	1/24	60/17814	0.0778286	0.261844	1	ENSCHIG00000022462.1	0	--	1	ENSCHIG00000022462.1
Biological process	GO:0030042	actin filament depolymerization	1/24	60/17814	0.0778286	0.261844	1	ENSCHIG00000014472.1	1	ENSCHIG00000014472.1	0	--
Biological process	GO:0045143	homologous chromosome segregation	1/24	60/17814	0.0778286	0.261844	1	ENSCHIG00000016219.1	0	--	1	ENSCHIG00000016219.1
Biological process	GO:1900024	regulation of substrate adhesion-dependent cell spreading	1/24	60/17814	0.0778286	0.261844	1	ENSCHIG00000024175.1	0	--	1	ENSCHIG00000024175.1
Biological process	GO:0045010	actin nucleation	1/24	61/17814	0.0790752	0.261844	1	ENSCHIG00000014472.1	1	ENSCHIG00000014472.1	0	--
Biological process	GO:0010827	regulation of glucose transmembrane transport	1/24	62/17814	0.0803202	0.261844	1	ENSCHIG00000018863.1	0	--	1	ENSCHIG00000018863.1
Biological process	GO:0030219	megakaryocyte differentiation	1/24	62/17814	0.0803202	0.261844	1	ENSCHIG00000014472.1	1	ENSCHIG00000014472.1	0	--
Biological process	GO:0017156	calcium-ion regulated exocytosis	1/24	63/17814	0.0815635	0.261844	1	ENSCHIG00000014472.1	1	ENSCHIG00000014472.1	0	--
Biological process	GO:2000144	positive regulation of DNA-templated transcription, initiation	1/24	63/17814	0.0815635	0.261844	1	novel.325	1	novel.325	0	--
Biological process	GO:0033692	cellular polysaccharide biosynthetic process	1/24	65/17814	0.0840454	0.261844	1	ENSCHIG00000018863.1	0	--	1	ENSCHIG00000018863.1
Biological process	GO:0000288	nuclear-transcribed mRNA catabolic process, deadenylation-dependent decay	1/24	66/17814	0.085284	0.261844	1	ENSCHIG00000004298.1	0	--	1	ENSCHIG00000004298.1
Biological process	GO:0035019	somatic stem cell population maintenance	1/24	66/17814	0.085284	0.261844	1	novel.325	1	novel.325	0	--
Biological process	GO:0048002	antigen processing and presentation of peptide antigen	1/24	66/17814	0.085284	0.261844	1	ENSCHIG00000018894.1	1	ENSCHIG00000018894.1	0	--
Biological process	GO:0060260	regulation of transcription initiation from RNA polymerase II promoter	1/24	66/17814	0.085284	0.261844	1	novel.325	1	novel.325	0	--
Biological process	GO:0072078	nephron tubule morphogenesis	1/24	66/17814	0.085284	0.261844	1	ENSCHIG00000001269.1	0	--	1	ENSCHIG00000001269.1
Biological process	GO:0072088	nephron epithelium morphogenesis	1/24	66/17814	0.085284	0.261844	1	ENSCHIG00000001269.1	0	--	1	ENSCHIG00000001269.1
Biological process	GO:0001558	regulation of cell growth	2/24	366/17814	0.0863975	0.261844	2	ENSCHIG00000004298.1;ENSCHIG00000024511.1	0	--	2	ENSCHIG00000004298.1;ENSCHIG00000024511.1
Biological process	GO:0046148	pigment biosynthetic process	1/24	68/17814	0.0877563	0.261844	1	ENSCHIG00000014323.1	1	ENSCHIG00000014323.1	0	--
Biological process	GO:0061035	regulation of cartilage development	1/24	68/17814	0.0877563	0.261844	1	ENSCHIG00000014472.1	1	ENSCHIG00000014472.1	0	--
Biological process	GO:0072028	nephron morphogenesis	1/24	68/17814	0.0877563	0.261844	1	ENSCHIG00000001269.1	0	--	1	ENSCHIG00000001269.1
Biological process	GO:0061333	renal tubule morphogenesis	1/24	69/17814	0.08899	0.261844	1	ENSCHIG00000001269.1	0	--	1	ENSCHIG00000001269.1
Biological process	GO:0000271	polysaccharide biosynthetic process	1/24	70/17814	0.0902221	0.261844	1	ENSCHIG00000018863.1	0	--	1	ENSCHIG00000018863.1
Biological process	GO:0005977	glycogen metabolic process	1/24	70/17814	0.0902221	0.261844	1	ENSCHIG00000018863.1	0	--	1	ENSCHIG00000018863.1
Biological process	GO:1903035	negative regulation of response to wounding	1/24	70/17814	0.0902221	0.261844	1	ENSCHIG00000024511.1	0	--	1	ENSCHIG00000024511.1
Biological process	GO:0006073	cellular glucan metabolic process	1/24	71/17814	0.0914527	0.261844	1	ENSCHIG00000018863.1	0	--	1	ENSCHIG00000018863.1
Biological process	GO:0044042	glucan metabolic process	1/24	71/17814	0.0914527	0.261844	1	ENSCHIG00000018863.1	0	--	1	ENSCHIG00000018863.1
Biological process	GO:0010639	negative regulation of organelle organization	2/24	380/17814	0.0921014	0.261844	2	ENSCHIG00000018863.1;ENSCHIG00000014472.1	1	ENSCHIG00000014472.1	1	ENSCHIG00000018863.1
Biological process	GO:0070192	chromosome organization involved in meiotic cell cycle	1/24	72/17814	0.0926816	0.261844	1	ENSCHIG00000016219.1	0	--	1	ENSCHIG00000016219.1
Biological process	GO:0007631	feeding behavior	1/24	73/17814	0.093909	0.261844	1	ENSCHIG00000014323.1	1	ENSCHIG00000014323.1	0	--
Biological process	GO:2000142	regulation of DNA-templated transcription, initiation	1/24	73/17814	0.093909	0.261844	1	novel.325	1	novel.325	0	--
Biological process	GO:0006721	terpenoid metabolic process	1/24	74/17814	0.0951347	0.261844	1	ENSCHIG00000022462.1	0	--	1	ENSCHIG00000022462.1
Biological process	GO:0006112	energy reserve metabolic process	1/24	75/17814	0.0963589	0.261844	1	ENSCHIG00000018863.1	0	--	1	ENSCHIG00000018863.1
Biological process	GO:0034637	cellular carbohydrate biosynthetic process	1/24	75/17814	0.0963589	0.261844	1	ENSCHIG00000018863.1	0	--	1	ENSCHIG00000018863.1
Biological process	GO:0002088	lens development in camera-type eye	1/24	76/17814	0.0975815	0.261844	1	ENSCHIG00000016282.1	0	--	1	ENSCHIG00000016282.1
Biological process	GO:0043255	regulation of carbohydrate biosynthetic process	1/24	76/17814	0.0975815	0.261844	1	ENSCHIG00000018863.1	0	--	1	ENSCHIG00000018863.1
Biological process	GO:1901880	negative regulation of protein depolymerization	1/24	77/17814	0.0988025	0.261844	1	ENSCHIG00000014472.1	1	ENSCHIG00000014472.1	0	--
Biological process	GO:0021549	cerebellum development	1/24	80/17814	0.102456	0.261844	1	ENSCHIG00000004298.1	0	--	1	ENSCHIG00000004298.1
Biological process	GO:0030837	negative regulation of actin filament polymerization	1/24	80/17814	0.102456	0.261844	1	ENSCHIG00000014472.1	1	ENSCHIG00000014472.1	0	--
Biological process	GO:0042440	pigment metabolic process	1/24	83/17814	0.106095	0.261844	1	ENSCHIG00000014323.1	1	ENSCHIG00000014323.1	0	--
Biological process	GO:0060993	kidney morphogenesis	1/24	83/17814	0.106095	0.261844	1	ENSCHIG00000001269.1	0	--	1	ENSCHIG00000001269.1
Biological process	GO:1904659	glucose transmembrane transport	1/24	83/17814	0.106095	0.261844	1	ENSCHIG00000018863.1	0	--	1	ENSCHIG00000018863.1
Biological process	GO:0072080	nephron tubule development	1/24	84/17814	0.107305	0.261844	1	ENSCHIG00000001269.1	0	--	1	ENSCHIG00000001269.1
Biological process	GO:0006766	vitamin metabolic process	1/24	85/17814	0.108514	0.261844	1	ENSCHIG00000017810.1	1	ENSCHIG00000017810.1	0	--
Biological process	GO:0021954	central nervous system neuron development	1/24	85/17814	0.108514	0.261844	1	ENSCHIG00000004298.1	0	--	1	ENSCHIG00000004298.1
Biological process	GO:0051656	establishment of organelle localization	2/24	421/17814	0.109421	0.261844	2	ENSCHIG00000014323.1;ENSCHIG00000016219.1	1	ENSCHIG00000014323.1	1	ENSCHIG00000016219.1
Biological process	GO:0006637	acyl-CoA metabolic process	1/24	86/17814	0.10972	0.261844	1	ENSCHIG00000012549.1	1	ENSCHIG00000012549.1	0	--
Biological process	GO:0018958	phenol-containing compound metabolic process	1/24	86/17814	0.10972	0.261844	1	ENSCHIG00000014323.1	1	ENSCHIG00000014323.1	0	--
Biological process	GO:0034308	primary alcohol metabolic process	1/24	86/17814	0.10972	0.261844	1	ENSCHIG00000022462.1	0	--	1	ENSCHIG00000022462.1
Biological process	GO:0035383	thioester metabolic process	1/24	86/17814	0.10972	0.261844	1	ENSCHIG00000012549.1	1	ENSCHIG00000012549.1	0	--
Biological process	GO:0043242	negative regulation of protein-containing complex disassembly	1/24	86/17814	0.10972	0.261844	1	ENSCHIG00000014472.1	1	ENSCHIG00000014472.1	0	--
Biological process	GO:0061326	renal tubule development	1/24	86/17814	0.10972	0.261844	1	ENSCHIG00000001269.1	0	--	1	ENSCHIG00000001269.1
Biological process	GO:0090398	cellular senescence	1/24	86/17814	0.10972	0.261844	1	ENSCHIG00000012374.1	1	ENSCHIG00000012374.1	0	--
Biological process	GO:0008645	hexose transmembrane transport	1/24	87/17814	0.110926	0.261844	1	ENSCHIG00000018863.1	0	--	1	ENSCHIG00000018863.1
Biological process	GO:0043473	pigmentation	1/24	87/17814	0.110926	0.261844	1	ENSCHIG00000014323.1	1	ENSCHIG00000014323.1	0	--
Biological process	GO:0051303	establishment of chromosome localization	1/24	87/17814	0.110926	0.261844	1	ENSCHIG00000016219.1	0	--	1	ENSCHIG00000016219.1
Biological process	GO:1903313	positive regulation of mRNA metabolic process	1/24	87/17814	0.110926	0.261844	1	ENSCHIG00000004298.1	0	--	1	ENSCHIG00000004298.1
Biological process	GO:0022037	metencephalon development	1/24	88/17814	0.112129	0.261844	1	ENSCHIG00000004298.1	0	--	1	ENSCHIG00000004298.1
Biological process	GO:0050000	chromosome localization	1/24	89/17814	0.113331	0.261844	1	ENSCHIG00000016219.1	0	--	1	ENSCHIG00000016219.1
Biological process	GO:0008286	insulin receptor signaling pathway	1/24	90/17814	0.114532	0.261844	1	ENSCHIG00000002274.1	0	--	1	ENSCHIG00000002274.1
Biological process	GO:0015749	monosaccharide transmembrane transport	1/24	90/17814	0.114532	0.261844	1	ENSCHIG00000018863.1	0	--	1	ENSCHIG00000018863.1
Biological process	GO:0034219	carbohydrate transmembrane transport	1/24	90/17814	0.114532	0.261844	1	ENSCHIG00000018863.1	0	--	1	ENSCHIG00000018863.1
Biological process	GO:1901879	regulation of protein depolymerization	1/24	90/17814	0.114532	0.261844	1	ENSCHIG00000014472.1	1	ENSCHIG00000014472.1	0	--
Biological process	GO:0016049	cell growth	2/24	433/17814	0.11465	0.261844	2	ENSCHIG00000004298.1;ENSCHIG00000024511.1	0	--	2	ENSCHIG00000004298.1;ENSCHIG00000024511.1
Biological process	GO:0006720	isoprenoid metabolic process	1/24	91/17814	0.115731	0.261844	1	ENSCHIG00000022462.1	0	--	1	ENSCHIG00000022462.1
Biological process	GO:0010769	regulation of cell morphogenesis involved in differentiation	1/24	91/17814	0.115731	0.261844	1	ENSCHIG00000024175.1	0	--	1	ENSCHIG00000024175.1
Biological process	GO:1903959	regulation of anion transmembrane transport	1/24	91/17814	0.115731	0.261844	1	ENSCHIG00000018863.1	0	--	1	ENSCHIG00000018863.1
Biological process	GO:0007569	cell aging	1/24	94/17814	0.119319	0.261844	1	ENSCHIG00000012374.1	1	ENSCHIG00000012374.1	0	--
Biological process	GO:0044264	cellular polysaccharide metabolic process	1/24	94/17814	0.119319	0.261844	1	ENSCHIG00000018863.1	0	--	1	ENSCHIG00000018863.1
Biological process	GO:0045132	meiotic chromosome segregation	1/24	94/17814	0.119319	0.261844	1	ENSCHIG00000016219.1	0	--	1	ENSCHIG00000016219.1
Biological process	GO:0006367	transcription initiation from RNA polymerase II promoter	1/24	95/17814	0.120512	0.261844	1	novel.325	1	novel.325	0	--
Biological process	GO:0019882	antigen processing and presentation	1/24	95/17814	0.120512	0.261844	1	ENSCHIG00000018894.1	1	ENSCHIG00000018894.1	0	--
Biological process	GO:0032272	negative regulation of protein polymerization	1/24	95/17814	0.120512	0.261844	1	ENSCHIG00000014472.1	1	ENSCHIG00000014472.1	0	--
Biological process	GO:0045639	positive regulation of myeloid cell differentiation	1/24	95/17814	0.120512	0.261844	1	ENSCHIG00000014472.1	1	ENSCHIG00000014472.1	0	--
Biological process	GO:0055072	iron ion homeostasis	1/24	95/17814	0.120512	0.261844	1	ENSCHIG00000024175.1	0	--	1	ENSCHIG00000024175.1
Biological process	GO:0062013	positive regulation of small molecule metabolic process	1/24	97/17814	0.122893	0.265627	1	ENSCHIG00000018863.1	0	--	1	ENSCHIG00000018863.1
Biological process	GO:0032870	cellular response to hormone stimulus	2/24	457/17814	0.125302	0.269006	2	ENSCHIG00000014323.1;ENSCHIG00000002274.1	1	ENSCHIG00000014323.1	1	ENSCHIG00000002274.1
Biological process	GO:0006090	pyruvate metabolic process	1/24	100/17814	0.126452	0.269006	1	ENSCHIG00000012549.1	1	ENSCHIG00000012549.1	0	--
Biological process	GO:0022411	cellular component disassembly	2/24	460/17814	0.126651	0.269006	2	ENSCHIG00000024175.1;ENSCHIG00000014472.1	1	ENSCHIG00000014472.1	1	ENSCHIG00000024175.1
Biological process	GO:0072009	nephron epithelium development	1/24	102/17814	0.128818	0.269006	1	ENSCHIG00000001269.1	0	--	1	ENSCHIG00000001269.1
Biological process	GO:0005976	polysaccharide metabolic process	1/24	103/17814	0.129998	0.269006	1	ENSCHIG00000018863.1	0	--	1	ENSCHIG00000018863.1
Biological process	GO:0048477	oogenesis	1/24	103/17814	0.129998	0.269006	1	ENSCHIG00000004298.1	0	--	1	ENSCHIG00000004298.1
Biological process	GO:0061041	regulation of wound healing	1/24	103/17814	0.129998	0.269006	1	ENSCHIG00000024511.1	0	--	1	ENSCHIG00000024511.1
Biological process	GO:0002062	chondrocyte differentiation	1/24	104/17814	0.131177	0.269006	1	ENSCHIG00000014472.1	1	ENSCHIG00000014472.1	0	--
Biological process	GO:0009060	aerobic respiration	1/24	104/17814	0.131177	0.269006	1	ENSCHIG00000012549.1	1	ENSCHIG00000012549.1	0	--
Biological process	GO:0010906	regulation of glucose metabolic process	1/24	104/17814	0.131177	0.269006	1	ENSCHIG00000018863.1	0	--	1	ENSCHIG00000018863.1
Biological process	GO:0030838	positive regulation of actin filament polymerization	1/24	105/17814	0.132355	0.269006	1	ENSCHIG00000014472.1	1	ENSCHIG00000014472.1	0	--
Biological process	GO:0033865	nucleoside bisphosphate metabolic process	1/24	106/17814	0.133531	0.269006	1	ENSCHIG00000012549.1	1	ENSCHIG00000012549.1	0	--
Biological process	GO:0033875	ribonucleoside bisphosphate metabolic process	1/24	106/17814	0.133531	0.269006	1	ENSCHIG00000012549.1	1	ENSCHIG00000012549.1	0	--
Biological process	GO:0034032	purine nucleoside bisphosphate metabolic process	1/24	106/17814	0.133531	0.269006	1	ENSCHIG00000012549.1	1	ENSCHIG00000012549.1	0	--
Biological process	GO:1901615	organic hydroxy compound metabolic process	2/24	479/17814	0.135276	0.271102	2	ENSCHIG00000014323.1;ENSCHIG00000022462.1	1	ENSCHIG00000014323.1	1	ENSCHIG00000022462.1
Biological process	GO:0008637	apoptotic mitochondrial changes	1/24	108/17814	0.135878	0.271102	1	ENSCHIG00000018863.1	0	--	1	ENSCHIG00000018863.1
Biological process	GO:0000041	transition metal ion transport	1/24	110/17814	0.138219	0.273147	1	ENSCHIG00000024175.1	0	--	1	ENSCHIG00000024175.1
Biological process	GO:0034446	substrate adhesion-dependent cell spreading	1/24	110/17814	0.138219	0.273147	1	ENSCHIG00000024175.1	0	--	1	ENSCHIG00000024175.1
Biological process	GO:0042752	regulation of circadian rhythm	1/24	112/17814	0.140554	0.275141	1	ENSCHIG00000012374.1	1	ENSCHIG00000012374.1	0	--
Biological process	GO:0042775	mitochondrial ATP synthesis coupled electron transport	1/24	112/17814	0.140554	0.275141	1	novel.762	0	--	1	novel.762
Biological process	GO:0042773	ATP synthesis coupled electron transport	1/24	113/17814	0.141719	0.276119	1	novel.762	0	--	1	novel.762
Biological process	GO:0050728	negative regulation of inflammatory response	1/24	114/17814	0.142883	0.277086	1	ENSCHIG00000024511.1	0	--	1	ENSCHIG00000024511.1
Biological process	GO:0007127	meiosis I	1/24	117/17814	0.146365	0.282518	1	ENSCHIG00000016219.1	0	--	1	ENSCHIG00000016219.1
Biological process	GO:0008643	carbohydrate transport	1/24	119/17814	0.148679	0.284339	1	ENSCHIG00000018863.1	0	--	1	ENSCHIG00000018863.1
Biological process	GO:0043467	regulation of generation of precursor metabolites and energy	1/24	119/17814	0.148679	0.284339	1	ENSCHIG00000018863.1	0	--	1	ENSCHIG00000018863.1
Biological process	GO:0043244	regulation of protein-containing complex disassembly	1/24	122/17814	0.152138	0.288298	1	ENSCHIG00000014472.1	1	ENSCHIG00000014472.1	0	--
Biological process	GO:0061982	meiosis I cell cycle process	1/24	122/17814	0.152138	0.288298	1	ENSCHIG00000016219.1	0	--	1	ENSCHIG00000016219.1
Biological process	GO:0034754	cellular hormone metabolic process	1/24	123/17814	0.153288	0.2887	1	ENSCHIG00000022462.1	0	--	1	ENSCHIG00000022462.1
Biological process	GO:0050731	positive regulation of peptidyl-tyrosine phosphorylation	1/24	124/17814	0.154437	0.2887	1	ENSCHIG00000014402.1	0	--	1	ENSCHIG00000014402.1
Biological process	GO:0051261	protein depolymerization	1/24	124/17814	0.154437	0.2887	1	ENSCHIG00000014472.1	1	ENSCHIG00000014472.1	0	--
Biological process	GO:0072006	nephron development	1/24	126/17814	0.15673	0.291672	1	ENSCHIG00000001269.1	0	--	1	ENSCHIG00000001269.1
Biological process	GO:0030902	hindbrain development	1/24	127/17814	0.157874	0.29249	1	ENSCHIG00000004298.1	0	--	1	ENSCHIG00000004298.1
Biological process	GO:0010675	regulation of cellular carbohydrate metabolic process	1/24	129/17814	0.160158	0.293864	1	ENSCHIG00000018863.1	0	--	1	ENSCHIG00000018863.1
Biological process	GO:0030534	adult behavior	1/24	130/17814	0.161298	0.293864	1	ENSCHIG00000014323.1	1	ENSCHIG00000014323.1	0	--
Biological process	GO:1903034	regulation of response to wounding	1/24	130/17814	0.161298	0.293864	1	ENSCHIG00000024511.1	0	--	1	ENSCHIG00000024511.1
Biological process	GO:0000956	nuclear-transcribed mRNA catabolic process	1/24	131/17814	0.162436	0.293864	1	ENSCHIG00000004298.1	0	--	1	ENSCHIG00000004298.1
Biological process	GO:0006937	regulation of muscle contraction	1/24	132/17814	0.163573	0.293864	1	ENSCHIG00000020704.1	0	--	1	ENSCHIG00000020704.1
Biological process	GO:0048754	branching morphogenesis of an epithelial tube	1/24	132/17814	0.163573	0.293864	1	ENSCHIG00000001269.1	0	--	1	ENSCHIG00000001269.1
Biological process	GO:0055076	transition metal ion homeostasis	1/24	132/17814	0.163573	0.293864	1	ENSCHIG00000024175.1	0	--	1	ENSCHIG00000024175.1
Biological process	GO:0043524	negative regulation of neuron apoptotic process	1/24	134/17814	0.165842	0.296657	1	ENSCHIG00000014402.1	0	--	1	ENSCHIG00000014402.1
Biological process	GO:0022904	respiratory electron transport chain	1/24	135/17814	0.166974	0.2974	1	novel.762	0	--	1	novel.762
Biological process	GO:0017148	negative regulation of translation	1/24	138/17814	0.170362	0.302138	1	ENSCHIG00000004298.1	0	--	1	ENSCHIG00000004298.1
Biological process	GO:0022900	electron transport chain	1/24	140/17814	0.172614	0.303537	1	novel.762	0	--	1	novel.762
Biological process	GO:0044272	sulfur compound biosynthetic process	1/24	140/17814	0.172614	0.303537	1	ENSCHIG00000012549.1	1	ENSCHIG00000012549.1	0	--
Biological process	GO:0010821	regulation of mitochondrion organization	1/24	143/17814	0.17598	0.305572	1	ENSCHIG00000018863.1	0	--	1	ENSCHIG00000018863.1
Biological process	GO:0043624	cellular protein complex disassembly	1/24	143/17814	0.17598	0.305572	1	ENSCHIG00000014472.1	1	ENSCHIG00000014472.1	0	--
Biological process	GO:0061013	regulation of mRNA catabolic process	1/24	143/17814	0.17598	0.305572	1	ENSCHIG00000004298.1	0	--	1	ENSCHIG00000004298.1
Biological process	GO:0007259	receptor signaling pathway via JAK-STAT	1/24	145/17814	0.178217	0.306888	1	ENSCHIG00000014402.1	0	--	1	ENSCHIG00000014402.1
Biological process	GO:0032273	positive regulation of protein polymerization	1/24	145/17814	0.178217	0.306888	1	ENSCHIG00000014472.1	1	ENSCHIG00000014472.1	0	--
Biological process	GO:0007292	female gamete generation	1/24	146/17814	0.179333	0.307534	1	ENSCHIG00000004298.1	0	--	1	ENSCHIG00000004298.1
Biological process	GO:0006109	regulation of carbohydrate metabolic process	1/24	147/17814	0.180448	0.308172	1	ENSCHIG00000018863.1	0	--	1	ENSCHIG00000018863.1
Biological process	GO:0006352	DNA-templated transcription, initiation	1/24	148/17814	0.181561	0.308803	1	novel.325	1	novel.325	0	--
Biological process	GO:0097696	receptor signaling pathway via STAT	1/24	150/17814	0.183783	0.311307	1	ENSCHIG00000014402.1	0	--	1	ENSCHIG00000014402.1
Biological process	GO:0007254	JNK cascade	1/24	151/17814	0.184892	0.311912	1	ENSCHIG00000012374.1	1	ENSCHIG00000012374.1	0	--
Biological process	GO:0006575	cellular modified amino acid metabolic process	1/24	153/17814	0.187106	0.314369	1	ENSCHIG00000017810.1	1	ENSCHIG00000017810.1	0	--
Biological process	GO:0034249	negative regulation of cellular amide metabolic process	1/24	155/17814	0.189314	0.314831	1	ENSCHIG00000004298.1	0	--	1	ENSCHIG00000004298.1
Biological process	GO:0001171	reverse transcription	1/24	156/17814	0.190416	0.314831	1	novel.857	0	--	1	novel.857
Biological process	GO:0032199	reverse transcription involved in RNA-mediated transposition	1/24	156/17814	0.190416	0.314831	1	novel.857	0	--	1	novel.857
Biological process	GO:0061138	morphogenesis of a branching epithelium	1/24	156/17814	0.190416	0.314831	1	ENSCHIG00000001269.1	0	--	1	ENSCHIG00000001269.1
Biological process	GO:0010721	negative regulation of cell development	1/24	158/17814	0.192615	0.317203	1	ENSCHIG00000024175.1	0	--	1	ENSCHIG00000024175.1
Biological process	GO:0009755	hormone-mediated signaling pathway	1/24	159/17814	0.193713	0.31775	1	ENSCHIG00000014323.1	1	ENSCHIG00000014323.1	0	--
Biological process	GO:0032197	transposition, RNA-mediated	1/24	160/17814	0.194809	0.31829	1	novel.857	0	--	1	novel.857
Biological process	GO:0032869	cellular response to insulin stimulus	1/24	162/17814	0.196996	0.320602	1	ENSCHIG00000002274.1	0	--	1	ENSCHIG00000002274.1
Biological process	GO:0030308	negative regulation of cell growth	1/24	164/17814	0.199179	0.322887	1	ENSCHIG00000024511.1	0	--	1	ENSCHIG00000024511.1
Biological process	GO:0031333	negative regulation of protein-containing complex assembly	1/24	168/17814	0.203526	0.326735	1	ENSCHIG00000014472.1	1	ENSCHIG00000014472.1	0	--
Biological process	GO:0006119	oxidative phosphorylation	1/24	169/17814	0.204609	0.326735	1	novel.762	0	--	1	novel.762
Biological process	GO:0007568	aging	1/24	169/17814	0.204609	0.326735	1	ENSCHIG00000012374.1	1	ENSCHIG00000012374.1	0	--
Biological process	GO:0140013	meiotic nuclear division	1/24	170/17814	0.205691	0.326735	1	ENSCHIG00000016219.1	0	--	1	ENSCHIG00000016219.1
Biological process	GO:0019827	stem cell population maintenance	1/24	171/17814	0.206771	0.326735	1	novel.325	1	novel.325	0	--
Biological process	GO:0051650	establishment of vesicle localization	1/24	171/17814	0.206771	0.326735	1	ENSCHIG00000014323.1	1	ENSCHIG00000014323.1	0	--
Biological process	GO:0001763	morphogenesis of a branching structure	1/24	172/17814	0.20785	0.326735	1	ENSCHIG00000001269.1	0	--	1	ENSCHIG00000001269.1
Biological process	GO:0016051	carbohydrate biosynthetic process	1/24	172/17814	0.20785	0.326735	1	ENSCHIG00000018863.1	0	--	1	ENSCHIG00000018863.1
Biological process	GO:0007601	visual perception	1/24	173/17814	0.208928	0.327189	1	ENSCHIG00000016282.1	0	--	1	ENSCHIG00000016282.1
Biological process	GO:0098727	maintenance of cell number	1/24	174/17814	0.210004	0.327638	1	novel.325	1	novel.325	0	--
Biological process	GO:0051494	negative regulation of cytoskeleton organization	1/24	175/17814	0.211079	0.328082	1	ENSCHIG00000014472.1	1	ENSCHIG00000014472.1	0	--
Biological process	GO:0050953	sensory perception of light stimulus	1/24	177/17814	0.213225	0.328164	1	ENSCHIG00000016282.1	0	--	1	ENSCHIG00000016282.1
Biological process	GO:0032196	transposition	1/24	178/17814	0.214295	0.328164	1	novel.857	0	--	1	novel.857
Biological process	GO:0051216	cartilage development	1/24	178/17814	0.214295	0.328164	1	ENSCHIG00000014472.1	1	ENSCHIG00000014472.1	0	--
Biological process	GO:1902904	negative regulation of supramolecular fiber organization	1/24	178/17814	0.214295	0.328164	1	ENSCHIG00000014472.1	1	ENSCHIG00000014472.1	0	--
Biological process	GO:0090257	regulation of muscle system process	1/24	179/17814	0.215364	0.328589	1	ENSCHIG00000020704.1	0	--	1	ENSCHIG00000020704.1
Biological process	GO:0007623	circadian rhythm	1/24	182/17814	0.218564	0.332249	1	ENSCHIG00000012374.1	1	ENSCHIG00000012374.1	0	--
Biological process	GO:0050730	regulation of peptidyl-tyrosine phosphorylation	1/24	183/17814	0.219627	0.332647	1	ENSCHIG00000014402.1	0	--	1	ENSCHIG00000014402.1
Biological process	GO:1901215	negative regulation of neuron death	1/24	184/17814	0.22069	0.333041	1	ENSCHIG00000014402.1	0	--	1	ENSCHIG00000014402.1
Biological process	GO:0031348	negative regulation of defense response	1/24	186/17814	0.22281	0.335022	1	ENSCHIG00000024511.1	0	--	1	ENSCHIG00000024511.1
Biological process	GO:0051648	vesicle localization	1/24	187/17814	0.223868	0.335398	1	ENSCHIG00000014323.1	1	ENSCHIG00000014323.1	0	--
Biological process	GO:1903046	meiotic cell cycle process	1/24	188/17814	0.224925	0.335769	1	ENSCHIG00000016219.1	0	--	1	ENSCHIG00000016219.1
Biological process	GO:0043523	regulation of neuron apoptotic process	1/24	192/17814	0.229138	0.337898	1	ENSCHIG00000014402.1	0	--	1	ENSCHIG00000014402.1
Biological process	GO:0021953	central nervous system neuron differentiation	1/24	193/17814	0.230188	0.337898	1	ENSCHIG00000004298.1	0	--	1	ENSCHIG00000004298.1
Biological process	GO:0034764	positive regulation of transmembrane transport	1/24	193/17814	0.230188	0.337898	1	ENSCHIG00000018863.1	0	--	1	ENSCHIG00000018863.1
Biological process	GO:0034767	positive regulation of ion transmembrane transport	1/24	193/17814	0.230188	0.337898	1	ENSCHIG00000018863.1	0	--	1	ENSCHIG00000018863.1
Biological process	GO:0030833	regulation of actin filament polymerization	1/24	194/17814	0.231236	0.337898	1	ENSCHIG00000014472.1	1	ENSCHIG00000014472.1	0	--
Biological process	GO:0032868	response to insulin	1/24	194/17814	0.231236	0.337898	1	ENSCHIG00000002274.1	0	--	1	ENSCHIG00000002274.1
Biological process	GO:0009152	purine ribonucleotide biosynthetic process	1/24	195/17814	0.232284	0.338237	1	ENSCHIG00000012549.1	1	ENSCHIG00000012549.1	0	--
Biological process	GO:0010810	regulation of cell-substrate adhesion	1/24	197/17814	0.234374	0.338903	1	ENSCHIG00000024175.1	0	--	1	ENSCHIG00000024175.1
Biological process	GO:0042445	hormone metabolic process	1/24	197/17814	0.234374	0.338903	1	ENSCHIG00000022462.1	0	--	1	ENSCHIG00000022462.1
Biological process	GO:0045637	regulation of myeloid cell differentiation	1/24	202/17814	0.239575	0.345221	1	ENSCHIG00000014472.1	1	ENSCHIG00000014472.1	0	--
Biological process	GO:0016485	protein processing	1/24	203/17814	0.240611	0.345515	1	ENSCHIG00000024175.1	0	--	1	ENSCHIG00000024175.1
Biological process	GO:0007160	cell-matrix adhesion	1/24	207/17814	0.244743	0.346183	1	ENSCHIG00000002274.1	0	--	1	ENSCHIG00000002274.1
Biological process	GO:0009260	ribonucleotide biosynthetic process	1/24	207/17814	0.244743	0.346183	1	ENSCHIG00000012549.1	1	ENSCHIG00000012549.1	0	--
Biological process	GO:0045926	negative regulation of growth	1/24	207/17814	0.244743	0.346183	1	ENSCHIG00000024511.1	0	--	1	ENSCHIG00000024511.1
Biological process	GO:1901617	organic hydroxy compound biosynthetic process	1/24	208/17814	0.245772	0.346183	1	ENSCHIG00000014323.1	1	ENSCHIG00000014323.1	0	--
Biological process	GO:0001894	tissue homeostasis	1/24	209/17814	0.246801	0.346183	1	ENSCHIG00000004298.1	0	--	1	ENSCHIG00000004298.1
Biological process	GO:0006164	purine nucleotide biosynthetic process	1/24	209/17814	0.246801	0.346183	1	ENSCHIG00000012549.1	1	ENSCHIG00000012549.1	0	--
Biological process	GO:0051403	stress-activated MAPK cascade	1/24	210/17814	0.247827	0.346183	1	ENSCHIG00000012374.1	1	ENSCHIG00000012374.1	0	--
Biological process	GO:2001234	negative regulation of apoptotic signaling pathway	1/24	210/17814	0.247827	0.346183	1	ENSCHIG00000018863.1	0	--	1	ENSCHIG00000018863.1
Biological process	GO:0008064	regulation of actin polymerization or depolymerization	1/24	211/17814	0.248853	0.346183	1	ENSCHIG00000014472.1	1	ENSCHIG00000014472.1	0	--
Biological process	GO:0071375	cellular response to peptide hormone stimulus	1/24	213/17814	0.2509	0.346183	1	ENSCHIG00000002274.1	0	--	1	ENSCHIG00000002274.1
Biological process	GO:1902905	positive regulation of supramolecular fiber organization	1/24	213/17814	0.2509	0.346183	1	ENSCHIG00000014472.1	1	ENSCHIG00000014472.1	0	--
Biological process	GO:0030041	actin filament polymerization	1/24	214/17814	0.251921	0.346183	1	ENSCHIG00000014472.1	1	ENSCHIG00000014472.1	0	--
Biological process	GO:0030832	regulation of actin filament length	1/24	214/17814	0.251921	0.346183	1	ENSCHIG00000014472.1	1	ENSCHIG00000014472.1	0	--
Biological process	GO:0046390	ribose phosphate biosynthetic process	1/24	216/17814	0.25396	0.347833	1	ENSCHIG00000012549.1	1	ENSCHIG00000012549.1	0	--
Biological process	GO:0031098	stress-activated protein kinase signaling cascade	1/24	218/17814	0.255994	0.349465	1	ENSCHIG00000012374.1	1	ENSCHIG00000012374.1	0	--
Biological process	GO:0072522	purine-containing compound biosynthetic process	1/24	220/17814	0.258022	0.351079	1	ENSCHIG00000012549.1	1	ENSCHIG00000012549.1	0	--
Biological process	GO:0002768	immune response-regulating cell surface receptor signaling pathway	1/24	222/17814	0.260045	0.352675	1	ENSCHIG00000012374.1	1	ENSCHIG00000012374.1	0	--
Biological process	GO:0002764	immune response-regulating signaling pathway	1/24	226/17814	0.264075	0.356974	1	ENSCHIG00000012374.1	1	ENSCHIG00000012374.1	0	--
Biological process	GO:0051402	neuron apoptotic process	1/24	227/17814	0.265079	0.357168	1	ENSCHIG00000014402.1	0	--	1	ENSCHIG00000014402.1
Biological process	GO:0006278	RNA-dependent DNA biosynthetic process	1/24	229/17814	0.267084	0.357547	1	novel.857	0	--	1	novel.857
Biological process	GO:0018108	peptidyl-tyrosine phosphorylation	1/24	229/17814	0.267084	0.357547	1	ENSCHIG00000014402.1	0	--	1	ENSCHIG00000014402.1
Biological process	GO:0018212	peptidyl-tyrosine modification	1/24	231/17814	0.269083	0.359065	1	ENSCHIG00000014402.1	0	--	1	ENSCHIG00000014402.1
Biological process	GO:0051495	positive regulation of cytoskeleton organization	1/24	234/17814	0.272072	0.36189	1	ENSCHIG00000014472.1	1	ENSCHIG00000014472.1	0	--
Biological process	GO:0045055	regulated exocytosis	1/24	236/17814	0.274058	0.362211	1	ENSCHIG00000014472.1	1	ENSCHIG00000014472.1	0	--
Biological process	GO:0061448	connective tissue development	1/24	236/17814	0.274058	0.362211	1	ENSCHIG00000014472.1	1	ENSCHIG00000014472.1	0	--
Biological process	GO:0031334	positive regulation of protein-containing complex assembly	1/24	239/17814	0.277028	0.364973	1	ENSCHIG00000014472.1	1	ENSCHIG00000014472.1	0	--
Biological process	GO:0008154	actin polymerization or depolymerization	1/24	244/17814	0.281951	0.370284	1	ENSCHIG00000014472.1	1	ENSCHIG00000014472.1	0	--
Biological process	GO:0006402	mRNA catabolic process	1/24	247/17814	0.28489	0.371896	1	ENSCHIG00000004298.1	0	--	1	ENSCHIG00000004298.1
Biological process	GO:0007162	negative regulation of cell adhesion	1/24	248/17814	0.285867	0.371896	1	ENSCHIG00000024175.1	0	--	1	ENSCHIG00000024175.1
Biological process	GO:0032984	protein-containing complex disassembly	1/24	248/17814	0.285867	0.371896	1	ENSCHIG00000014472.1	1	ENSCHIG00000014472.1	0	--
Biological process	GO:0051047	positive regulation of secretion	1/24	250/17814	0.287817	0.373263	1	ENSCHIG00000014472.1	1	ENSCHIG00000014472.1	0	--
Biological process	GO:1901653	cellular response to peptide	1/24	253/17814	0.290733	0.375869	1	ENSCHIG00000002274.1	0	--	1	ENSCHIG00000002274.1
Biological process	GO:0032271	regulation of protein polymerization	1/24	254/17814	0.291702	0.375951	1	ENSCHIG00000014472.1	1	ENSCHIG00000014472.1	0	--
Biological process	GO:0030198	extracellular matrix organization	1/24	262/17814	0.299411	0.382371	1	ENSCHIG00000024175.1	0	--	1	ENSCHIG00000024175.1
Biological process	GO:0043062	extracellular structure organization	1/24	263/17814	0.300369	0.382371	1	ENSCHIG00000024175.1	0	--	1	ENSCHIG00000024175.1
Biological process	GO:0045229	external encapsulating structure organization	1/24	263/17814	0.300369	0.382371	1	ENSCHIG00000024175.1	0	--	1	ENSCHIG00000024175.1
Biological process	GO:0051321	meiotic cell cycle	1/24	263/17814	0.300369	0.382371	1	ENSCHIG00000016219.1	0	--	1	ENSCHIG00000016219.1
Biological process	GO:0048511	rhythmic process	1/24	264/17814	0.301326	0.382416	1	ENSCHIG00000012374.1	1	ENSCHIG00000012374.1	0	--
Biological process	GO:0009165	nucleotide biosynthetic process	1/24	265/17814	0.302281	0.382459	1	ENSCHIG00000012549.1	1	ENSCHIG00000012549.1	0	--
Biological process	GO:0043434	response to peptide hormone	1/24	266/17814	0.303235	0.3825	1	ENSCHIG00000002274.1	0	--	1	ENSCHIG00000002274.1
Biological process	GO:0062012	regulation of small molecule metabolic process	1/24	267/17814	0.304188	0.38254	1	ENSCHIG00000018863.1	0	--	1	ENSCHIG00000018863.1
Biological process	GO:1901293	nucleoside phosphate biosynthetic process	1/24	268/17814	0.30514	0.382577	1	ENSCHIG00000012549.1	1	ENSCHIG00000012549.1	0	--
Biological process	GO:0009416	response to light stimulus	1/24	271/17814	0.307988	0.384984	1	ENSCHIG00000012374.1	1	ENSCHIG00000012374.1	0	--
Biological process	GO:1901214	regulation of neuron death	1/24	272/17814	0.308934	0.385008	1	ENSCHIG00000014402.1	0	--	1	ENSCHIG00000014402.1
Biological process	GO:0010631	epithelial cell migration	1/24	274/17814	0.310824	0.385051	1	ENSCHIG00000004298.1	0	--	1	ENSCHIG00000004298.1
Biological process	GO:0044262	cellular carbohydrate metabolic process	1/24	274/17814	0.310824	0.385051	1	ENSCHIG00000018863.1	0	--	1	ENSCHIG00000018863.1
Biological process	GO:0051604	protein maturation	1/24	276/17814	0.312709	0.385102	1	ENSCHIG00000024175.1	0	--	1	ENSCHIG00000024175.1
Biological process	GO:0050727	regulation of inflammatory response	1/24	277/17814	0.313649	0.385102	1	ENSCHIG00000024511.1	0	--	1	ENSCHIG00000024511.1
Biological process	GO:0090132	epithelium migration	1/24	277/17814	0.313649	0.385102	1	ENSCHIG00000004298.1	0	--	1	ENSCHIG00000004298.1
Biological process	GO:0090130	tissue migration	1/24	282/17814	0.318333	0.38855	1	ENSCHIG00000004298.1	0	--	1	ENSCHIG00000004298.1
Biological process	GO:0006936	muscle contraction	1/24	283/17814	0.319267	0.38855	1	ENSCHIG00000020704.1	0	--	1	ENSCHIG00000020704.1
Biological process	GO:0008202	steroid metabolic process	1/24	283/17814	0.319267	0.38855	1	ENSCHIG00000022462.1	0	--	1	ENSCHIG00000022462.1
Biological process	GO:0006401	RNA catabolic process	1/24	290/17814	0.325764	0.392912	1	ENSCHIG00000004298.1	0	--	1	ENSCHIG00000004298.1
Biological process	GO:0090305	nucleic acid phosphodiester bond hydrolysis	1/24	291/17814	0.326688	0.392912	1	novel.857	0	--	1	novel.857
Biological process	GO:1903311	regulation of mRNA metabolic process	1/24	291/17814	0.326688	0.392912	1	ENSCHIG00000004298.1	0	--	1	ENSCHIG00000004298.1
Biological process	GO:0006790	sulfur compound metabolic process	1/24	292/17814	0.32761	0.392912	1	ENSCHIG00000012549.1	1	ENSCHIG00000012549.1	0	--
Biological process	GO:0022604	regulation of cell morphogenesis	1/24	292/17814	0.32761	0.392912	1	ENSCHIG00000024175.1	0	--	1	ENSCHIG00000024175.1
Biological process	GO:0110053	regulation of actin filament organization	1/24	293/17814	0.328531	0.392912	1	ENSCHIG00000014472.1	1	ENSCHIG00000014472.1	0	--
Biological process	GO:0060562	epithelial tube morphogenesis	1/24	297/17814	0.332203	0.396161	1	ENSCHIG00000001269.1	0	--	1	ENSCHIG00000001269.1
Biological process	GO:0043010	camera-type eye development	1/24	299/17814	0.334032	0.397201	1	ENSCHIG00000016282.1	0	--	1	ENSCHIG00000016282.1
Biological process	GO:0007281	germ cell development	1/24	301/17814	0.335855	0.398229	1	ENSCHIG00000004298.1	0	--	1	ENSCHIG00000004298.1
Biological process	GO:0046034	ATP metabolic process	1/24	308/17814	0.342201	0.404424	1	novel.762	0	--	1	novel.762
Biological process	GO:0070997	neuron death	1/24	310/17814	0.344004	0.404424	1	ENSCHIG00000014402.1	0	--	1	ENSCHIG00000014402.1
Biological process	GO:0098813	nuclear chromosome segregation	1/24	310/17814	0.344004	0.404424	1	ENSCHIG00000016219.1	0	--	1	ENSCHIG00000016219.1
Biological process	GO:0016050	vesicle organization	1/24	313/17814	0.346699	0.406441	1	ENSCHIG00000014323.1	1	ENSCHIG00000014323.1	0	--
Biological process	GO:1901652	response to peptide	1/24	317/17814	0.350275	0.409477	1	ENSCHIG00000002274.1	0	--	1	ENSCHIG00000002274.1
Biological process	GO:0006066	alcohol metabolic process	1/24	324/17814	0.356489	0.414406	1	ENSCHIG00000022462.1	0	--	1	ENSCHIG00000022462.1
Biological process	GO:0045862	positive regulation of proteolysis	1/24	324/17814	0.356489	0.414406	1	ENSCHIG00000024175.1	0	--	1	ENSCHIG00000024175.1
Biological process	GO:0032102	negative regulation of response to external stimulus	1/24	326/17814	0.358254	0.415294	1	ENSCHIG00000024511.1	0	--	1	ENSCHIG00000024511.1
Biological process	GO:0051258	protein polymerization	1/24	329/17814	0.360893	0.417188	1	ENSCHIG00000014472.1	1	ENSCHIG00000014472.1	0	--
Biological process	GO:0071897	DNA biosynthetic process	1/24	333/17814	0.364395	0.420066	1	novel.857	0	--	1	novel.857
Biological process	GO:2001233	regulation of apoptotic signaling pathway	1/24	340/17814	0.370479	0.425897	1	ENSCHIG00000018863.1	0	--	1	ENSCHIG00000018863.1
Biological process	GO:0003012	muscle system process	1/24	348/17814	0.377364	0.432614	1	ENSCHIG00000020704.1	0	--	1	ENSCHIG00000020704.1
Biological process	GO:0001654	eye development	1/24	350/17814	0.379074	0.433377	1	ENSCHIG00000016282.1	0	--	1	ENSCHIG00000016282.1
Biological process	GO:1903706	regulation of hemopoiesis	1/24	353/17814	0.381631	0.434875	1	ENSCHIG00000014472.1	1	ENSCHIG00000014472.1	0	--
Biological process	GO:0150063	visual system development	1/24	354/17814	0.382481	0.434875	1	ENSCHIG00000016282.1	0	--	1	ENSCHIG00000016282.1
Biological process	GO:0031331	positive regulation of cellular catabolic process	1/24	357/17814	0.385024	0.43587	1	ENSCHIG00000004298.1	0	--	1	ENSCHIG00000004298.1
Biological process	GO:0042060	wound healing	1/24	358/17814	0.385869	0.43587	1	ENSCHIG00000024511.1	0	--	1	ENSCHIG00000024511.1
Biological process	GO:0048880	sensory system development	1/24	359/17814	0.386714	0.43587	1	ENSCHIG00000016282.1	0	--	1	ENSCHIG00000016282.1
Biological process	GO:0006887	exocytosis	1/24	360/17814	0.387557	0.43587	1	ENSCHIG00000014472.1	1	ENSCHIG00000014472.1	0	--
Biological process	GO:0030099	myeloid cell differentiation	1/24	370/17814	0.395929	0.443815	1	ENSCHIG00000014472.1	1	ENSCHIG00000014472.1	0	--
Biological process	GO:0032956	regulation of actin cytoskeleton organization	1/24	371/17814	0.39676	0.443815	1	ENSCHIG00000014472.1	1	ENSCHIG00000014472.1	0	--
Biological process	GO:0009150	purine ribonucleotide metabolic process	1/24	374/17814	0.399246	0.445396	1	ENSCHIG00000012549.1	1	ENSCHIG00000012549.1	0	--
Biological process	GO:0009314	response to radiation	1/24	379/17814	0.403369	0.447924	1	ENSCHIG00000012374.1	1	ENSCHIG00000012374.1	0	--
Biological process	GO:0007059	chromosome segregation	1/24	380/17814	0.40419	0.447924	1	ENSCHIG00000016219.1	0	--	1	ENSCHIG00000016219.1
Biological process	GO:0019221	cytokine-mediated signaling pathway	1/24	381/17814	0.405011	0.447924	1	ENSCHIG00000014402.1	0	--	1	ENSCHIG00000014402.1
Biological process	GO:0050673	epithelial cell proliferation	1/24	382/17814	0.40583	0.447924	1	ENSCHIG00000010459.1	0	--	1	ENSCHIG00000010459.1
Biological process	GO:0009259	ribonucleotide metabolic process	1/24	390/17814	0.412344	0.451423	1	ENSCHIG00000012549.1	1	ENSCHIG00000012549.1	0	--
Biological process	GO:0051090	regulation of DNA-binding transcription factor activity	1/24	391/17814	0.413153	0.451423	1	ENSCHIG00000012374.1	1	ENSCHIG00000012374.1	0	--
Biological process	GO:0001667	ameboidal-type cell migration	1/24	392/17814	0.413962	0.451423	1	ENSCHIG00000004298.1	0	--	1	ENSCHIG00000004298.1
Biological process	GO:0022412	cellular process involved in reproduction in multicellular organism	1/24	393/17814	0.414769	0.451423	1	ENSCHIG00000004298.1	0	--	1	ENSCHIG00000004298.1
Biological process	GO:0032535	regulation of cellular component size	1/24	394/17814	0.415575	0.451423	1	ENSCHIG00000014472.1	1	ENSCHIG00000014472.1	0	--
Biological process	GO:0006163	purine nucleotide metabolic process	1/24	396/17814	0.417185	0.451423	1	ENSCHIG00000012549.1	1	ENSCHIG00000012549.1	0	--
Biological process	GO:0006417	regulation of translation	1/24	398/17814	0.41879	0.451423	1	ENSCHIG00000004298.1	0	--	1	ENSCHIG00000004298.1
Biological process	GO:0060249	anatomical structure homeostasis	1/24	398/17814	0.41879	0.451423	1	ENSCHIG00000004298.1	0	--	1	ENSCHIG00000004298.1
Biological process	GO:1902903	regulation of supramolecular fiber organization	1/24	398/17814	0.41879	0.451423	1	ENSCHIG00000014472.1	1	ENSCHIG00000014472.1	0	--
Biological process	GO:0019693	ribose phosphate metabolic process	1/24	400/17814	0.42039	0.451974	1	ENSCHIG00000012549.1	1	ENSCHIG00000012549.1	0	--
Biological process	GO:0098656	anion transmembrane transport	1/24	407/17814	0.42596	0.456779	1	ENSCHIG00000018863.1	0	--	1	ENSCHIG00000018863.1
Biological process	GO:0034655	nucleobase-containing compound catabolic process	1/24	409/17814	0.427542	0.457294	1	ENSCHIG00000004298.1	0	--	1	ENSCHIG00000004298.1
Biological process	GO:0032970	regulation of actin filament-based process	1/24	411/17814	0.42912	0.457801	1	ENSCHIG00000014472.1	1	ENSCHIG00000014472.1	0	--
Biological process	GO:0048871	multicellular organismal homeostasis	1/24	416/17814	0.433046	0.460805	1	ENSCHIG00000004298.1	0	--	1	ENSCHIG00000004298.1
Biological process	GO:0009896	positive regulation of catabolic process	1/24	420/17814	0.436168	0.461759	1	ENSCHIG00000004298.1	0	--	1	ENSCHIG00000004298.1
Biological process	GO:0072521	purine-containing compound metabolic process	1/24	420/17814	0.436168	0.461759	1	ENSCHIG00000012549.1	1	ENSCHIG00000012549.1	0	--
Biological process	GO:1903793	positive regulation of anion transport	1/24	426/17814	0.44082	0.465497	1	ENSCHIG00000018863.1	0	--	1	ENSCHIG00000018863.1
Biological process	GO:0010817	regulation of hormone levels	1/24	429/17814	0.443133	0.466751	1	ENSCHIG00000022462.1	0	--	1	ENSCHIG00000022462.1
Biological process	GO:0043065	positive regulation of apoptotic process	1/24	440/17814	0.451533	0.473187	1	ENSCHIG00000014472.1	1	ENSCHIG00000014472.1	0	--
Biological process	GO:0044057	regulation of system process	1/24	440/17814	0.451533	0.473187	1	ENSCHIG00000020704.1	0	--	1	ENSCHIG00000020704.1
Biological process	GO:0009611	response to wounding	1/24	443/17814	0.453803	0.473187	1	ENSCHIG00000024511.1	0	--	1	ENSCHIG00000024511.1
Biological process	GO:0046700	heterocycle catabolic process	1/24	443/17814	0.453803	0.473187	1	ENSCHIG00000004298.1	0	--	1	ENSCHIG00000004298.1
Biological process	GO:0044270	cellular nitrogen compound catabolic process	1/24	446/17814	0.456064	0.474352	1	ENSCHIG00000004298.1	0	--	1	ENSCHIG00000004298.1
Biological process	GO:0034248	regulation of cellular amide metabolic process	1/24	448/17814	0.457566	0.474725	1	ENSCHIG00000004298.1	0	--	1	ENSCHIG00000004298.1
Biological process	GO:0000280	nuclear division	1/24	453/17814	0.461305	0.475808	1	ENSCHIG00000016219.1	0	--	1	ENSCHIG00000016219.1
Biological process	GO:0043068	positive regulation of programmed cell death	1/24	454/17814	0.462049	0.475808	1	ENSCHIG00000014472.1	1	ENSCHIG00000014472.1	0	--
Biological process	GO:0060284	regulation of cell development	1/24	454/17814	0.462049	0.475808	1	ENSCHIG00000024175.1	0	--	1	ENSCHIG00000024175.1
Biological process	GO:0001501	skeletal system development	1/24	458/17814	0.465018	0.47768	1	ENSCHIG00000014472.1	1	ENSCHIG00000014472.1	0	--
Biological process	GO:0019439	aromatic compound catabolic process	1/24	462/17814	0.467972	0.479526	1	ENSCHIG00000004298.1	0	--	1	ENSCHIG00000004298.1
Biological process	GO:0002009	morphogenesis of an epithelium	1/24	466/17814	0.470909	0.480477	1	ENSCHIG00000001269.1	0	--	1	ENSCHIG00000001269.1
Biological process	GO:0043254	regulation of protein-containing complex assembly	1/24	467/17814	0.471641	0.480477	1	ENSCHIG00000014472.1	1	ENSCHIG00000014472.1	0	--
Biological process	GO:0007015	actin filament organization	1/24	468/17814	0.472372	0.480477	1	ENSCHIG00000014472.1	1	ENSCHIG00000014472.1	0	--
Biological process	GO:0071417	cellular response to organonitrogen compound	1/24	471/17814	0.474559	0.481521	1	ENSCHIG00000002274.1	0	--	1	ENSCHIG00000002274.1
Biological process	GO:1901361	organic cyclic compound catabolic process	1/24	475/17814	0.477462	0.483285	1	ENSCHIG00000004298.1	0	--	1	ENSCHIG00000004298.1
Biological process	GO:0009117	nucleotide metabolic process	1/24	483/17814	0.483221	0.487924	1	ENSCHIG00000012549.1	1	ENSCHIG00000012549.1	0	--
Biological process	GO:0006753	nucleoside phosphate metabolic process	1/24	491/17814	0.48892	0.491999	1	ENSCHIG00000012549.1	1	ENSCHIG00000012549.1	0	--
Biological process	GO:0010942	positive regulation of cell death	1/24	492/17814	0.489628	0.491999	1	ENSCHIG00000014472.1	1	ENSCHIG00000014472.1	0	--
Biological process	GO:0031347	regulation of defense response	1/24	498/17814	0.493857	0.49505	1	ENSCHIG00000024511.1	0	--	1	ENSCHIG00000024511.1
Biological process	GO:0090066	regulation of anatomical structure size	1/24	500/17814	0.495259	0.495259	1	ENSCHIG00000014472.1	1	ENSCHIG00000014472.1	0	--
Molecular function	GO:0005179	hormone activity	2/22	112/17026	0.00909149	0.199509	2	ENSCHIG00000014323.1;ENSCHIG00000018863.1	1	ENSCHIG00000014323.1	1	ENSCHIG00000018863.1
Molecular function	GO:0005159	insulin-like growth factor receptor binding	1/22	13/17026	0.0166741	0.199509	1	ENSCHIG00000018863.1	0	--	1	ENSCHIG00000018863.1
Molecular function	GO:0052689	carboxylic ester hydrolase activity	2/22	160/17026	0.0179226	0.199509	2	novel.1736;ENSCHIG00000021089.1	2	novel.1736;ENSCHIG00000021089.1	0	--
Molecular function	GO:0004707	MAP kinase activity	1/22	16/17026	0.020484	0.199509	1	ENSCHIG00000012374.1	1	ENSCHIG00000012374.1	0	--
Molecular function	GO:0004708	MAP kinase kinase activity	1/22	18/17026	0.0230162	0.199509	1	ENSCHIG00000012374.1	1	ENSCHIG00000012374.1	0	--
Molecular function	GO:0005506	iron ion binding	2/22	183/17026	0.0230491	0.199509	2	ENSCHIG00000014344.1;ENSCHIG00000024175.1	1	ENSCHIG00000014344.1	1	ENSCHIG00000024175.1
Molecular function	GO:0004745	retinol dehydrogenase activity	1/22	21/17026	0.0268027	0.199509	1	ENSCHIG00000022462.1	0	--	1	ENSCHIG00000022462.1
Molecular function	GO:0030371	translation repressor activity	1/22	21/17026	0.0268027	0.199509	1	ENSCHIG00000004298.1	0	--	1	ENSCHIG00000004298.1
Molecular function	GO:0005184	neuropeptide hormone activity	1/22	22/17026	0.0280618	0.199509	1	ENSCHIG00000014323.1	1	ENSCHIG00000014323.1	0	--
Molecular function	GO:0047023	androsterone dehydrogenase activity	1/22	24/17026	0.0305753	0.199509	1	ENSCHIG00000022462.1	0	--	1	ENSCHIG00000022462.1
Molecular function	GO:0005212	structural constituent of eye lens	1/22	25/17026	0.0318297	0.199509	1	ENSCHIG00000016282.1	0	--	1	ENSCHIG00000016282.1
Molecular function	GO:0071855	neuropeptide receptor binding	1/22	30/17026	0.0380785	0.199509	1	ENSCHIG00000014323.1	1	ENSCHIG00000014323.1	0	--
Molecular function	GO:0016417	S-acyltransferase activity	1/22	31/17026	0.0393236	0.199509	1	ENSCHIG00000012549.1	1	ENSCHIG00000012549.1	0	--
Molecular function	GO:0046966	thyroid hormone receptor binding	1/22	31/17026	0.0393236	0.199509	1	novel.325	1	novel.325	0	--
Molecular function	GO:0019825	oxygen binding	1/22	33/17026	0.0418093	0.199509	1	ENSCHIG00000014344.1	1	ENSCHIG00000014344.1	0	--
Molecular function	GO:0003964	RNA-directed DNA polymerase activity	2/22	254/17026	0.0420946	0.199509	2	novel.452;novel.857	0	--	2	novel.452;novel.857
Molecular function	GO:0034061	DNA polymerase activity	2/22	271/17026	0.0473051	0.199509	2	novel.452;novel.857	0	--	2	novel.452;novel.857
Molecular function	GO:0070330	aromatase activity	1/22	38/17026	0.0479966	0.199509	1	ENSCHIG00000014344.1	1	ENSCHIG00000014344.1	0	--
Molecular function	GO:0004712	protein serine/threonine/tyrosine kinase activity	1/22	39/17026	0.0492294	0.199509	1	ENSCHIG00000012374.1	1	ENSCHIG00000012374.1	0	--
Molecular function	GO:0033764	steroid dehydrogenase activity, acting on the CH-OH group of donors, NAD or NADP as acceptor	1/22	44/17026	0.055371	0.211996	1	ENSCHIG00000022462.1	0	--	1	ENSCHIG00000022462.1
Molecular function	GO:0016712	oxidoreductase activity, acting on paired donors, with incorporation or reduction of molecular oxygen, reduced flavin or flavoprotein as one donor, and incorporation of one atom of oxygen	1/22	46/17026	0.057817	0.211996	1	ENSCHIG00000014344.1	1	ENSCHIG00000014344.1	0	--
Molecular function	GO:0016229	steroid dehydrogenase activity	1/22	50/17026	0.0626909	0.219418	1	ENSCHIG00000022462.1	0	--	1	ENSCHIG00000022462.1
Molecular function	GO:0001786	phosphatidylserine binding	1/22	59/17026	0.0735692	0.243738	1	ENSCHIG00000014472.1	1	ENSCHIG00000014472.1	0	--
Molecular function	GO:0016811	hydrolase activity, acting on carbon-nitrogen (but not peptide) bonds, in linear amides	1/22	61/17026	0.0759702	0.243738	1	ENSCHIG00000017810.1	1	ENSCHIG00000017810.1	0	--
Molecular function	GO:0016779	nucleotidyltransferase activity	2/22	365/17026	0.079906	0.24611	2	novel.452;novel.857	0	--	2	novel.452;novel.857
Molecular function	GO:0004519	endonuclease activity	2/22	376/17026	0.0840898	0.249035	2	novel.452;novel.857	0	--	2	novel.452;novel.857
Molecular function	GO:0005546	phosphatidylinositol-4,5-bisphosphate binding	1/22	74/17026	0.0914325	0.258201	1	ENSCHIG00000014472.1	1	ENSCHIG00000014472.1	0	--
Molecular function	GO:0072341	modified amino acid binding	1/22	82/17026	0.100825	0.258201	1	ENSCHIG00000014472.1	1	ENSCHIG00000014472.1	0	--
Molecular function	GO:0004896	cytokine receptor activity	1/22	83/17026	0.101992	0.258201	1	ENSCHIG00000014402.1	0	--	1	ENSCHIG00000014402.1
Molecular function	GO:0016407	acetyltransferase activity	1/22	86/17026	0.105486	0.258201	1	ENSCHIG00000012549.1	1	ENSCHIG00000012549.1	0	--
Molecular function	GO:0140097	catalytic activity, acting on DNA	2/22	439/17026	0.109283	0.258201	2	novel.452;novel.857	0	--	2	novel.452;novel.857
Molecular function	GO:0019888	protein phosphatase regulator activity	1/22	91/17026	0.11128	0.258201	1	ENSCHIG00000016344.1	0	--	1	ENSCHIG00000016344.1
Molecular function	GO:0004518	nuclease activity	2/22	447/17026	0.112617	0.258201	2	novel.452;novel.857	0	--	2	novel.452;novel.857
Molecular function	GO:0009055	electron transfer activity	1/22	94/17026	0.114739	0.258201	1	ENSCHIG00000022462.1	0	--	1	ENSCHIG00000022462.1
Molecular function	GO:1902936	phosphatidylinositol bisphosphate binding	1/22	104/17026	0.126178	0.258201	1	ENSCHIG00000014472.1	1	ENSCHIG00000014472.1	0	--
Molecular function	GO:0048018	receptor ligand activity	2/22	480/17026	0.126657	0.258201	2	ENSCHIG00000014323.1;ENSCHIG00000018863.1	1	ENSCHIG00000014323.1	1	ENSCHIG00000018863.1
Molecular function	GO:0030546	signaling receptor activator activity	2/22	488/17026	0.130125	0.258201	2	ENSCHIG00000014323.1;ENSCHIG00000018863.1	1	ENSCHIG00000014323.1	1	ENSCHIG00000018863.1
Molecular function	GO:0019208	phosphatase regulator activity	1/22	109/17026	0.131844	0.258201	1	ENSCHIG00000016344.1	0	--	1	ENSCHIG00000016344.1
Molecular function	GO:0004867	serine-type endopeptidase inhibitor activity	1/22	115/17026	0.138597	0.258201	1	ENSCHIG00000024511.1	0	--	1	ENSCHIG00000024511.1
Molecular function	GO:0140375	immune receptor activity	1/22	115/17026	0.138597	0.258201	1	ENSCHIG00000014402.1	0	--	1	ENSCHIG00000014402.1
Molecular function	GO:0019955	cytokine binding	1/22	116/17026	0.139718	0.258201	1	ENSCHIG00000014402.1	0	--	1	ENSCHIG00000014402.1
Molecular function	GO:0016810	hydrolase activity, acting on carbon-nitrogen (but not peptide) bonds	1/22	117/17026	0.140837	0.258201	1	ENSCHIG00000017810.1	1	ENSCHIG00000017810.1	0	--
Molecular function	GO:0035257	nuclear hormone receptor binding	1/22	129/17026	0.15416	0.273631	1	novel.325	1	novel.325	0	--
Molecular function	GO:0004497	monooxygenase activity	1/22	131/17026	0.156361	0.273631	1	ENSCHIG00000014344.1	1	ENSCHIG00000014344.1	0	--
Molecular function	GO:0008083	growth factor activity	1/22	147/17026	0.173775	0.292315	1	ENSCHIG00000018863.1	0	--	1	ENSCHIG00000018863.1
Molecular function	GO:0051427	hormone receptor binding	1/22	155/17026	0.182352	0.292315	1	novel.325	1	novel.325	0	--
Molecular function	GO:0009036	type II site-specific deoxyribonuclease activity	1/22	156/17026	0.183419	0.292315	1	novel.857	0	--	1	novel.857
Molecular function	GO:0015666	restriction endodeoxyribonuclease activity	1/22	156/17026	0.183419	0.292315	1	novel.857	0	--	1	novel.857
Molecular function	GO:0016616	oxidoreductase activity, acting on the CH-OH group of donors, NAD or NADP as acceptor	1/22	169/17026	0.197159	0.292315	1	ENSCHIG00000022462.1	0	--	1	ENSCHIG00000022462.1
Molecular function	GO:0016888	endodeoxyribonuclease activity, producing 5'-phosphomonoesters	1/22	171/17026	0.199254	0.292315	1	novel.857	0	--	1	novel.857
Molecular function	GO:0020037	heme binding	1/22	171/17026	0.199254	0.292315	1	ENSCHIG00000014344.1	1	ENSCHIG00000014344.1	0	--
Molecular function	GO:1901981	phosphatidylinositol phosphate binding	1/22	177/17026	0.205505	0.292315	1	ENSCHIG00000014472.1	1	ENSCHIG00000014472.1	0	--
Molecular function	GO:0045182	translation regulator activity	1/22	180/17026	0.208613	0.292315	1	ENSCHIG00000004298.1	0	--	1	ENSCHIG00000004298.1
Molecular function	GO:0046906	tetrapyrrole binding	1/22	180/17026	0.208613	0.292315	1	ENSCHIG00000014344.1	1	ENSCHIG00000014344.1	0	--
Molecular function	GO:0004866	endopeptidase inhibitor activity	1/22	181/17026	0.209647	0.292315	1	ENSCHIG00000024511.1	0	--	1	ENSCHIG00000024511.1
Molecular function	GO:0016614	oxidoreductase activity, acting on CH-OH group of donors	1/22	184/17026	0.21274	0.292315	1	ENSCHIG00000022462.1	0	--	1	ENSCHIG00000022462.1
Molecular function	GO:0030414	peptidase inhibitor activity	1/22	189/17026	0.217869	0.292315	1	ENSCHIG00000024511.1	0	--	1	ENSCHIG00000024511.1
Molecular function	GO:0061135	endopeptidase regulator activity	1/22	193/17026	0.221949	0.292315	1	ENSCHIG00000024511.1	0	--	1	ENSCHIG00000024511.1
Molecular function	GO:0016705	oxidoreductase activity, acting on paired donors, with incorporation or reduction of molecular oxygen	1/22	195/17026	0.223981	0.292315	1	ENSCHIG00000014344.1	1	ENSCHIG00000014344.1	0	--
Molecular function	GO:0004520	endodeoxyribonuclease activity	1/22	202/17026	0.231055	0.296521	1	novel.857	0	--	1	novel.857
Molecular function	GO:0016893	endonuclease activity, active with either ribo- or deoxyribonucleic acids and producing 5'-phosphomonoesters	1/22	211/17026	0.24006	0.301839	1	novel.857	0	--	1	novel.857
Molecular function	GO:0016747	transferase activity, transferring acyl groups other than amino-acyl groups	1/22	214/17026	0.243039	0.301839	1	ENSCHIG00000012549.1	1	ENSCHIG00000012549.1	0	--
Molecular function	GO:0004536	deoxyribonuclease activity	1/22	220/17026	0.248964	0.304289	1	novel.857	0	--	1	novel.857
Molecular function	GO:0061134	peptidase regulator activity	1/22	226/17026	0.254844	0.30661	1	ENSCHIG00000024511.1	0	--	1	ENSCHIG00000024511.1
Molecular function	GO:0051015	actin filament binding	1/22	234/17026	0.262617	0.3111	1	ENSCHIG00000014472.1	1	ENSCHIG00000014472.1	0	--
Molecular function	GO:0016746	transferase activity, transferring acyl groups	1/22	240/17026	0.268395	0.313128	1	ENSCHIG00000012549.1	1	ENSCHIG00000012549.1	0	--
Molecular function	GO:0001664	G protein-coupled receptor binding	1/22	258/17026	0.285472	0.32808	1	ENSCHIG00000014323.1	1	ENSCHIG00000014323.1	0	--
Molecular function	GO:0035091	phosphatidylinositol binding	1/22	266/17026	0.292939	0.33171	1	ENSCHIG00000014472.1	1	ENSCHIG00000014472.1	0	--
Molecular function	GO:0003713	transcription coactivator activity	1/22	294/17026	0.318491	0.355418	1	novel.325	1	novel.325	0	--
Molecular function	GO:0061629	RNA polymerase II-specific DNA-binding transcription factor binding	1/22	307/17026	0.330053	0.363058	1	novel.325	1	novel.325	0	--
Molecular function	GO:0003729	mRNA binding	1/22	357/17026	0.3728	0.404304	1	ENSCHIG00000004298.1	0	--	1	ENSCHIG00000004298.1
Molecular function	GO:0106310	protein serine kinase activity	1/22	369/17026	0.382665	0.409239	1	ENSCHIG00000012374.1	1	ENSCHIG00000012374.1	0	--
Molecular function	GO:0004857	enzyme inhibitor activity	1/22	402/17026	0.409036	0.431449	1	ENSCHIG00000024511.1	0	--	1	ENSCHIG00000024511.1
Molecular function	GO:0004674	protein serine/threonine kinase activity	1/22	430/17026	0.430564	0.44514	1	ENSCHIG00000012374.1	1	ENSCHIG00000012374.1	0	--
Molecular function	GO:0005543	phospholipid binding	1/22	434/17026	0.433578	0.44514	1	ENSCHIG00000014472.1	1	ENSCHIG00000014472.1	0	--
Molecular function	GO:0140297	DNA-binding transcription factor binding	1/22	448/17026	0.444006	0.449849	1	novel.325	1	novel.325	0	--
Molecular function	GO:0003779	actin binding	1/22	475/17026	0.463603	0.463603	1	ENSCHIG00000014472.1	1	ENSCHIG00000014472.1	0	--

## Sheet: Table S9
KEGG_map	Description	DiffRatio_meta	BgRatio_meta	P-value_meta	Adjusted P-value_meta	Index_meta	CID_meta	Count_meta	DiffRatio_gene	BgRatio_gene	P-value_gene	Adjusted P-value_gene	Index_gene	KO_gene	Count_gene	Hyperlink
ko04750	Inflammatory mediator regulation of TRP channels	1/197	4/730	0.71667	1	LIPID-P-0169	C00165	1	2/14	121/9696	0.0127429	1	ENSCHIG00000012374.1;ENSCHIG00000018863.1	K04440+K05459	2	https:\\www.genome.jp\dbget-bin\www_bget?map04750
ko04935	Growth hormone synthesis, secretion and action	1/197	3/730	0.611356	1	LIPID-P-0169	C00165	1	2/14	123/9696	0.0131478	1	ENSCHIG00000012374.1;ENSCHIG00000018863.1	K04440+K05459	2	https:\\www.genome.jp\dbget-bin\www_bget?map04935
ko04071	Sphingolipid signaling pathway	13/197	43/730	0.367507	1	LIPID-P-0169;LIPID-P-0735;LIPID-P-0737;LIPID-P-0738;LIPID-P-0752;LIPID-P-0753;LIPID-P-0754;LIPID-P-0745;LIPID-P-0763;LIPID-P-0764;LIPID-P-1567;LIPID-P-0766;LIPID-P-0748	C00165+C00550+C00550+C00550+C00550+C00550+C00550+C00550+C00550+C00550+C00550+C00550+C00550	13	2/14	128/9696	0.0141845	1	ENSCHIG00000016344.1;ENSCHIG00000012374.1	K04354+K04440	2	https:\\www.genome.jp\dbget-bin\www_bget?map04071
ko04728	Dopaminergic synapse	1/197	3/730	0.611356	1	LIPID-P-0169	C00165	1	2/14	159/9696	0.0213691	1	ENSCHIG00000016344.1;ENSCHIG00000012374.1	K04354+K04440	2	https:\\www.genome.jp\dbget-bin\www_bget?map04728
ko04261	Adrenergic signaling in cardiomyocytes	1/197	3/730	0.611356	1	LIPID-P-0169	C00165	1	2/14	163/9696	0.0223876	1	ENSCHIG00000016344.1;ENSCHIG00000020704.1	K04354+K12045	2	https:\\www.genome.jp\dbget-bin\www_bget?map04261
ko05167	Kaposi sarcoma-associated herpesvirus infection	64/197	137/730	2.48465e-08	2.4598e-06	LIPID-P-0169;LIPID-N-1052;LIPID-N-0397;LIPID-N-0389;LIPID-N-0401;LIPID-N-0366;LIPID-N-0398;LIPID-N-0367;LIPID-N-1070;LIPID-N-0400;LIPID-N-0403;LIPID-N-0368;LIPID-N-1078;LIPID-N-0416;LIPID-N-0365;LIPID-N-0384;LIPID-N-1095;LIPID-N-1096;LIPID-N-1099;LIPID-N-1101;LIPID-N-1105;LIPID-N-0409;LIPID-N-0412;LIPID-N-0424;LIPID-N-1103;LIPID-N-1108;LIPID-N-0413;LIPID-N-0415;LIPID-N-0426;LIPID-P-1315;LIPID-P-1…	C00165+C00350+C00350+C00350+C00350+C00350+C00350+C00350+C00350+C00350+C00350+C00350+C00350+C00350+C00350+C00350+C00350+C00350+C00350+C00350+C00350+C00350+C00350+C00350+C00350+C00350+C00350+C00350+C00350+C00350+C00350+C00350+C00350+C00350+C00350+C00350+C00350+C00350+C00350+C00350+C00350+C00350+C00350+C00350+C00350+C00350+C00350+C00350+C00350+C00350+C00350+C00350+C00350+C00350+C00350+C00350+C00350+…	64	2/14	250/9696	0.0491409	1	ENSCHIG00000012374.1;ENSCHIG00000018894.1	K04440+K06751	2	https:\\www.genome.jp\dbget-bin\www_bget?map05167
ko04014	Ras signaling pathway	1/197	3/730	0.611356	1	LIPID-P-0169	C00165	1	2/14	262/9696	0.0534537	1	ENSCHIG00000012374.1;ENSCHIG00000018863.1	K04440+K05459	2	https:\\www.genome.jp\dbget-bin\www_bget?map04014
ko05170	Human immunodeficiency virus 1 infection	1/197	3/730	0.611356	1	LIPID-P-0169	C00165	1	2/14	284/9696	0.061705	1	ENSCHIG00000012374.1;ENSCHIG00000018894.1	K04440+K06751	2	https:\\www.genome.jp\dbget-bin\www_bget?map05170
ko04010	MAPK signaling pathway	1/197	3/730	0.611356	1	LIPID-P-0169	C00165	1	2/14	320/9696	0.0760981	1	ENSCHIG00000012374.1;ENSCHIG00000018863.1	K04440+K05459	2	https:\\www.genome.jp\dbget-bin\www_bget?map04010
ko05415	Diabetic cardiomyopathy	2/197	4/730	0.295416	1	LIPID-P-0169;LIPID-P-0001	C00165+C00318	2	2/14	333/9696	0.0815463	1	novel.762;ENSCHIG00000012374.1	K00417+K04440	2	https:\\www.genome.jp\dbget-bin\www_bget?map05415
ko04664	Fc epsilon RI signaling pathway	1/197	4/730	0.71667	1	LIPID-P-0169	C00165	1	1/14	68/9696	0.0938923	1	ENSCHIG00000012374.1	K04440	1	https:\\www.genome.jp\dbget-bin\www_bget?map04664
ko04730	Long-term depression	2/197	12/730	0.877318	1	LIPID-P-0169;LIPID-P-0254	C00165+C00641	2	1/14	70/9696	0.0965256	1	ENSCHIG00000018863.1	K05459	1	https:\\www.genome.jp\dbget-bin\www_bget?map04730
ko04920	Adipocytokine signaling pathway	1/197	3/730	0.611356	1	LIPID-P-0169	C00165	1	1/14	76/9696	0.104383	1	ENSCHIG00000012374.1	K04440	1	https:\\www.genome.jp\dbget-bin\www_bget?map04920
ko05214	Glioma	1/197	3/730	0.611356	1	LIPID-P-0169	C00165	1	1/14	78/9696	0.106988	1	ENSCHIG00000018863.1	K05459	1	https:\\www.genome.jp\dbget-bin\www_bget?map05214
ko05012	Parkinson disease	1/197	3/730	0.611356	1	LIPID-P-0169	C00165	1	2/14	397/9696	0.110063	1	novel.762;ENSCHIG00000012374.1	K00417+K04440	2	https:\\www.genome.jp\dbget-bin\www_bget?map05012
[truncated: 30 more rows]
